# Supplementary material for: catena-Poly[{μ3-4,4′,6,6′-tetra­bromo-2,2′-[butane-1,4-diylbis(nitrilo­methan­ylyl­idene)]diphenolato}{μ2-4,4′,6,6′-tetra­bromo-2,2′-[butane-1,4-diylbis(nitrilo­methanylyl­idene)]dipheno­lato}dicopper(II)]
Source: Acta Crystallogr Sect E Struct Rep Online. 2012 Jun 30;68(Pt 7):m1018–9. doi: 10.1107/S1600536812029285 (PMC3393252; doi:10.1107/S1600536812029285)
Supplement: Supplementary file 1 [file e-68-m1018-sup1.cif]

##############################################################################
#                                                                            #
# This CIF contains the data in a paper accepted for publication in          #
# Acta Crystallographica Section E. It conforms to the requirements of       #
# Notes for Authors for Acta Crystallographica Section E, and has been       #
# peer reviewed under the auspices of the IUCr Commission on Journals.       #
#                                                                            #
# Full details of the Crystallographic Information File format               #
# are given in the paper "The Crystallographic Information File (CIF):       #
# a New Standard Archive File for Crystallography" by S. R. Hall, F. H.      #
# Allen and I. D. Brown [Acta Cryst. (1991), A47, 655-685].                  #
#                                                                            #
# The current version of the core CIF dictionary is obtainable from          #
# ftp://ftp.iucr.org/pub/cif_core.dic.                                       #
#                                                                            #
# Software is freely available for graphical display of the structure(s)     #
# in this CIF. For information consult the CIF software page                 #
# http://www.iucr.org/resources/cif/software.                                #
#                                                                            #
# This file may be used for bona fide research purposes within the           #
# scientific community so long as proper attribution is given to the journal # 
# article from which it was obtained.                                        #
#                                                                            #
##############################################################################
data_global
_audit_creation_method     'form.cif (version 2.0)'
_journal_data_validation_number     ?
_journal_date_recd_electronic     2012-06-17
_journal_date_accepted     2012-06-27
_journal_name_full     'Acta Crystallographica, Section E'
_journal_year     2012
_journal_volume     68
_journal_issue      7
_journal_page_first     m1018
_journal_page_last     m1019
_journal_paper_category     QM
_journal_paper_doi     10.1107/S1600536812029285
_journal_coeditor_code     RZ2776
_publ_contact_author_name     'Prof. Tahir, Muhammad Nawaz '
_publ_contact_author_address
;
Department of Physics
University of Sargodha
Punjab
Pakistan
;
_publ_contact_author_email     'dmntahir_uos@yahoo.com, zsrkk@yahoo.com'
_publ_contact_author_fax     ?
_publ_contact_author_phone     ?
_publ_section_title
;\
<i>catena</i>-Poly[{\m~3~-4,4',6,6'-tetrabromo-2,2'-[butane-1,4-\
diylbis(nitrilomethanylylidene)]diphenolato}{\m~2~-4,4',6,6'-tetrabromo-2,\
2'-[butane-1,4-diylbis(nitrilomethanylylidene)]diphenolato}dicopper(II)]
;
loop_
    _publ_author_name
    _publ_author_address
    'Kargar, Hadi'
;
Department of Chemistry,
Payame Noor University,
PO BOX 19395-3697 Tehran,
I. R. of IRAN
;
    'Kia, Reza'
;
Department of Chemistry,
Science and Research Branch,
Islamic Azad University,
Tehran
Iran
Structural Dynamics of (Bio)Chemical Systems,
Max Planck Institute for Biophysical Chemistry,
Am Fassberg 11,
37077 G\"ottingen,
Germany
;
    'Adabi Ardakani, Amir'
;
Department of Chemistry,
Payame Noor University,
PO BOX 19395-3697 Tehran,
I. R. of IRAN
;
    'Tahir, Muhammad Nawaz'
;
Department of Physics
University of Sargodha
Punjab
Pakistan
;
data_I
_audit_creation_method     SHELXL-97
_chemical_name_systematic
;
<i>catena</i>-Poly[{\m~3~-4,4',6,6'-tetrabromo-2,2'-[butane-1,4-
diylbis(nitrilomethanylylidene)]diphenolato}{\m~2~-4,4',6,6'-tetrabromo-
2,2'-[butane-1,4-diylbis(nitrilomethanylylidene)]diphenolato}dicopper(II)]
;
_chemical_name_common     ?
_chemical_formula_moiety     'C36 H27 Br8 Cu2 N4 O4'
_chemical_formula_sum     'C36 H27 Br8 Cu2 N4 O4'
_chemical_formula_iupac     '[Cu2 (C18 H14 Br4 N2 O2)2]'
_chemical_formula_weight     1345.98
_chemical_melting_point     ?
_symmetry_cell_setting     orthorhombic
_symmetry_space_group_name_H-M     'P c a 21'
_symmetry_space_group_name_Hall     'P 2c -2ac'
loop_
    _symmetry_equiv_pos_as_xyz
    'x, y, z'
    '-x, -y, z+1/2'
    '-x+1/2, y, z+1/2'
    'x+1/2, -y, z'
_cell_length_a     27.4100(11)
_cell_length_b     7.9055(4)
_cell_length_c     18.8291(7)
_cell_angle_alpha     90.00
_cell_angle_beta     90.00
_cell_angle_gamma     90.00
_cell_volume     4080.1(3)
_cell_formula_units_Z     4
_cell_measurement_reflns_used     2567
_cell_measurement_theta_min     2.45
_cell_measurement_theta_max     27.67
_cell_measurement_temperature     291(2)
_exptl_crystal_description     needle
_exptl_crystal_colour     'dark-brown'
_exptl_crystal_size_max     0.36
_exptl_crystal_size_mid     0.18
_exptl_crystal_size_min     0.16
_exptl_crystal_density_diffrn     2.191
_exptl_crystal_density_meas     ?
_exptl_crystal_density_method     'not measured'
_exptl_crystal_F_000     2564
_exptl_absorpt_coefficient_mu     8.921
_exptl_absorpt_correction_type     multi-scan
_exptl_absorpt_process_details     '(<i>SADABS</i>; Bruker, 2001)'
_exptl_absorpt_correction_T_min     0.1415
_exptl_absorpt_correction_T_max     0.3294
_exptl_special_details
;
;
_diffrn_ambient_temperature     291(2)
_diffrn_radiation_type     MoK\a
_diffrn_radiation_wavelength     0.71073
_diffrn_radiation_source     'fine-focus sealed tube'
_diffrn_radiation_monochromator     graphite
_diffrn_measurement_device_type
;
Bruker SMART APEXII CCD area-detector
;
_diffrn_measurement_method     '\f and \w scans'
_diffrn_detector_area_resol_mean     ?
_diffrn_reflns_number     33878
_diffrn_reflns_av_R_equivalents     0.0708
_diffrn_reflns_av_sigmaI/netI     0.0824
_diffrn_reflns_theta_min     1.49
_diffrn_reflns_theta_max     27.15
_diffrn_reflns_theta_full     27.15
_diffrn_measured_fraction_theta_max     0.998
_diffrn_measured_fraction_theta_full     0.998
_diffrn_reflns_limit_h_min     -35
_diffrn_reflns_limit_h_max     35
_diffrn_reflns_limit_k_min     -10
_diffrn_reflns_limit_k_max     7
_diffrn_reflns_limit_l_min     -24
_diffrn_reflns_limit_l_max     24
_diffrn_standards_number     0
_diffrn_standards_interval_count     .
_diffrn_standards_interval_time     .
_diffrn_standards_decay_%     ?
_refine_special_details
;
 Refinement of F^2^ against ALL reflections.  The weighted R-factor wR and
 goodness of fit S are based on F^2^, conventional R-factors R are based
 on F, with F set to zero for negative F^2^. The threshold expression of
 F^2^ > 2sigma(F^2^) is used only for calculating R-factors(gt) etc. and is
 not relevant to the choice of reflections for refinement.  R-factors based
 on F^2^ are statistically about twice as large as those based on F, and R-
 factors based on ALL data will be even larger.
;
_reflns_number_total     8854
_reflns_number_gt     5887
_reflns_threshold_expression     I>2\s(I)
_refine_ls_structure_factor_coef     Fsqd
_refine_ls_matrix_type     full
_refine_ls_R_factor_all     0.0878
_refine_ls_R_factor_gt     0.0422
_refine_ls_wR_factor_gt     0.0592
_refine_ls_wR_factor_ref     0.0677
_refine_ls_goodness_of_fit_ref     0.999
_refine_ls_restrained_S_all     0.998
_refine_ls_number_reflns     8854
_refine_ls_number_parameters     487
_refine_ls_number_restraints     1
_refine_ls_hydrogen_treatment     constr
_refine_ls_weighting_scheme     calc
_refine_ls_weighting_details
                 'calc w=1/[\s^2^(Fo^2^)+(0.0125P)^2^] where P=(Fo^2^+2Fc^2^)/3'
_atom_sites_solution_hydrogens     geom
_atom_sites_solution_primary     direct
_atom_sites_solution_secondary     difmap
_refine_ls_shift/su_max     0.001
_refine_ls_shift/su_mean     0.000
_refine_diff_density_max     0.548
_refine_diff_density_min     -0.448
_refine_ls_extinction_method     none
_refine_ls_extinction_coef     ?
_refine_ls_abs_structure_details     'Flack (1983), 4178 Friedel pairs'
_refine_ls_abs_structure_Flack     0.069(8)
loop_
    _atom_type_symbol
    _atom_type_description
    _atom_type_scat_dispersion_real
    _atom_type_scat_dispersion_imag
    _atom_type_scat_source
    'C' 'C' 0.0033 0.0016
                         'International Tables Vol C Tables 4.2.6.8 and 6.1.1.4'
    'H' 'H' 0.0000 0.0000
                         'International Tables Vol C Tables 4.2.6.8 and 6.1.1.4'
    'N' 'N' 0.0061 0.0033
                         'International Tables Vol C Tables 4.2.6.8 and 6.1.1.4'
    'O' 'O' 0.0106 0.0060
                         'International Tables Vol C Tables 4.2.6.8 and 6.1.1.4'
    'Br' 'Br' -0.2901 2.4595
                         'International Tables Vol C Tables 4.2.6.8 and 6.1.1.4'
    'Cu' 'Cu' 0.3201 1.2651
                         'International Tables Vol C Tables 4.2.6.8 and 6.1.1.4'
_computing_data_collection     'APEX2 (Bruker, 2007)'
_computing_cell_refinement     'SAINT (Bruker, 2007)'
_computing_data_reduction     'SAINT (Bruker, 2007)'
_computing_structure_solution     'SHELXS97 (Sheldrick, 2008)'
_computing_structure_refinement     'SHELXL97 (Sheldrick, 2008)'
_computing_molecular_graphics     'SHELXTL (Sheldrick, 2008)'
_computing_publication_material
                             'SHELXTL (Sheldrick, 2008) and PLATON (Spek, 2009)'
loop_
    _atom_site_type_symbol
    _atom_site_label
    _atom_site_fract_x
    _atom_site_fract_y
    _atom_site_fract_z
    _atom_site_U_iso_or_equiv
    _atom_site_adp_type
    _atom_site_calc_flag
    _atom_site_refinement_flags
    _atom_site_occupancy
    _atom_site_symmetry_multiplicity
    _atom_site_disorder_assembly
    _atom_site_disorder_group
    Cu Cu1 0.33709(3) 0.59065(10) 0.49527(4) 0.03293(19) Uani d . 1 1 . .
    Cu Cu2 0.37343(2) 1.17409(10) 0.50858(4) 0.03289(19) Uani d . 1 1 . .
    Br Br1 0.17168(3) 0.56192(11) 0.40823(4) 0.0593(2) Uani d . 1 1 . .
    Br Br2 0.10462(3) 0.83048(10) 0.66708(4) 0.0541(2) Uani d . 1 1 . .
    Br Br3 0.62640(3) 0.96666(13) 0.39602(5) 0.0732(3) Uani d . 1 1 . .
    Br Br4 0.44790(3) 1.16280(11) 0.27446(4) 0.0561(2) Uani d . 1 1 . .
    Br Br5 0.30469(3) 1.27351(11) 0.74365(4) 0.0578(2) Uani d . 1 1 . .
    Br Br6 0.11632(3) 1.30310(11) 0.62177(5) 0.0632(2) Uani d . 1 1 . .
    Br Br7 0.56876(3) 0.57140(14) 0.29593(4) 0.0761(3) Uani d . 1 1 . .
    Br Br8 0.50186(2) 0.48746(10) 0.57844(4) 0.05028(19) Uani d . 1 1 . .
    O O1 0.26874(14) 0.5837(6) 0.4829(2) 0.0381(11) Uani d . 1 1 . .
    O O2 0.41492(15) 1.1542(6) 0.4276(2) 0.0405(12) Uani d . 1 1 . .
    O O3 0.33343(14) 1.2315(5) 0.5877(2) 0.0404(11) Uani d . 1 1 . .
    O O4 0.40368(14) 0.5235(5) 0.5055(2) 0.0402(11) Uani d . 1 1 . .
    N N1 0.32999(17) 0.6362(6) 0.5991(2) 0.0308(13) Uani d . 1 1 . .
    N N2 0.42674(17) 1.1050(6) 0.5741(2) 0.0310(12) Uani d . 1 1 . .
    N N3 0.31486(19) 1.1816(7) 0.4438(3) 0.0368(14) Uani d . 1 1 . .
    N N4 0.34345(17) 0.6214(6) 0.3909(2) 0.0306(12) Uani d . 1 1 . .
    C C1 0.2344(2) 0.6384(8) 0.5247(3) 0.0339(16) Uani d . 1 1 . .
    C C2 0.1857(2) 0.6452(8) 0.5005(3) 0.0377(16) Uani d . 1 1 . .
    C C3 0.1483(2) 0.7013(8) 0.5410(3) 0.0390(17) Uani d . 1 1 . .
    H H3 0.1167 0.7031 0.5230 0.047 Uiso calc R 1 1 . .
    C C4 0.1575(2) 0.7563(8) 0.6100(3) 0.0356(16) Uani d . 1 1 . .
    C C5 0.2036(2) 0.7512(8) 0.6359(3) 0.0398(17) Uani d . 1 1 . .
    H H5 0.2093 0.7868 0.6822 0.048 Uiso calc R 1 1 . .
    C C6 0.24245(19) 0.6945(8) 0.5954(3) 0.0300(15) Uani d . 1 1 . .
    C C7 0.2895(2) 0.6784(8) 0.6279(3) 0.0354(16) Uani d . 1 1 . .
    H H7 0.2908 0.7015 0.6763 0.042 Uiso calc R 1 1 . .
    C C8 0.3727(2) 0.6193(8) 0.6465(3) 0.0338(16) Uani d . 1 1 . .
    H H8A 0.3904 0.5168 0.6346 0.041 Uiso calc R 1 1 . .
    H H8B 0.3616 0.6094 0.6952 0.041 Uiso calc R 1 1 . .
    C C9 0.4068(2) 0.7694(8) 0.6403(3) 0.0349(17) Uani d . 1 1 . .
    H H9A 0.4358 0.7475 0.6684 0.042 Uiso calc R 1 1 . .
    H H9B 0.4169 0.7810 0.5912 0.042 Uiso calc R 1 1 . .
    C C10 0.3844(2) 0.9332(8) 0.6645(3) 0.0367(16) Uani d . 1 1 . .
    H H10A 0.3777 0.9263 0.7149 0.044 Uiso calc R 1 1 . .
    H H10B 0.3536 0.9495 0.6400 0.044 Uiso calc R 1 1 . .
    C C11 0.4172(2) 1.0860(9) 0.6505(3) 0.0391(17) Uani d . 1 1 . .
    H H11A 0.4016 1.1874 0.6684 0.047 Uiso calc R 1 1 . .
    H H11B 0.4479 1.0717 0.6755 0.047 Uiso calc R 1 1 . .
    C C12 0.4703(2) 1.0696(8) 0.5534(3) 0.0372(17) Uani d . 1 1 . .
    H H12 0.4922 1.0414 0.5892 0.045 Uiso calc R 1 1 . .
    C C13 0.4896(2) 1.0676(8) 0.4826(3) 0.0334(16) Uani d . 1 1 . .
    C C14 0.5388(2) 1.0243(9) 0.4740(3) 0.0440(18) Uani d . 1 1 . .
    H H14 0.5574 0.9950 0.5135 0.053 Uiso calc R 1 1 . .
    C C15 0.5599(2) 1.0248(9) 0.4078(4) 0.0479(19) Uani d . 1 1 . .
    C C16 0.5327(2) 1.0691(9) 0.3491(3) 0.0452(19) Uani d . 1 1 . .
    H H16 0.5470 1.0714 0.3043 0.054 Uiso calc R 1 1 . .
    C C17 0.4846(2) 1.1095(8) 0.3570(3) 0.0354(17) Uani d . 1 1 . .
    C C18 0.4607(2) 1.1130(8) 0.4237(3) 0.0334(16) Uani d . 1 1 . .
    C C19 0.2864(2) 1.2337(8) 0.5952(3) 0.0315(15) Uani d . 1 1 . .
    C C20 0.2645(2) 1.2575(8) 0.6626(3) 0.0388(17) Uani d . 1 1 . .
    C C21 0.2150(2) 1.2745(8) 0.6710(4) 0.0444(18) Uani d . 1 1 . .
    H H21 0.2021 1.2931 0.7160 0.053 Uiso calc R 1 1 . .
    C C22 0.1841(2) 1.2639(9) 0.6129(4) 0.0408(18) Uani d . 1 1 . .
    C C23 0.2034(2) 1.2353(8) 0.5477(4) 0.0389(17) Uani d . 1 1 . .
    H H23 0.1826 1.2261 0.5088 0.047 Uiso calc R 1 1 . .
    C C24 0.2540(2) 1.2192(8) 0.5373(3) 0.0331(16) Uani d . 1 1 . .
    C C25 0.2710(2) 1.2002(9) 0.4655(3) 0.0407(18) Uani d . 1 1 . .
    H H25 0.2471 1.2017 0.4304 0.049 Uiso calc R 1 1 . .
    C C26 0.3207(2) 1.1622(8) 0.3660(3) 0.0369(17) Uani d . 1 1 . .
    H H26A 0.3478 1.2310 0.3499 0.044 Uiso calc R 1 1 . .
    H H26B 0.2914 1.2019 0.3423 0.044 Uiso calc R 1 1 . .
    C C27 0.3299(2) 0.9758(9) 0.3458(3) 0.0408(18) Uani d . 1 1 . .
    H H27A 0.3369 0.9704 0.2954 0.049 Uiso calc R 1 1 . .
    H H27B 0.3588 0.9373 0.3708 0.049 Uiso calc R 1 1 . .
    C C28 0.2886(2) 0.8547(9) 0.3619(4) 0.0417(18) Uani d . 1 1 . .
    H H28A 0.2796 0.8666 0.4114 0.050 Uiso calc R 1 1 . .
    H H28B 0.2605 0.8859 0.3334 0.050 Uiso calc R 1 1 . .
    C C29 0.3009(2) 0.6721(8) 0.3476(3) 0.0370(17) Uani d . 1 1 . .
    H H29 0.2841 0.6019 0.3163 0.044 Uiso calc R 1 1 . .
    C C30 0.3837(2) 0.6062(8) 0.3574(3) 0.0363(17) Uani d . 1 1 . .
    H H30 0.3821 0.6166 0.3083 0.044 Uiso calc R 1 1 . .
    C C31 0.4315(2) 0.5745(8) 0.3870(3) 0.0362(16) Uani d . 1 1 . .
    C C32 0.4705(2) 0.5838(8) 0.3391(3) 0.0404(17) Uani d . 1 1 . .
    H H32 0.4647 0.6030 0.2911 0.048 Uiso calc R 1 1 . .
    C C33 0.5173(2) 0.5642(10) 0.3635(4) 0.049(2) Uani d . 1 1 . .
    C C34 0.5266(2) 0.5366(8) 0.4343(4) 0.0432(18) Uani d . 1 1 . .
    H H34 0.5586 0.5253 0.4501 0.052 Uiso calc R 1 1 . .
    C C35 0.4886(2) 0.5256(8) 0.4817(3) 0.0365(17) Uani d . 1 1 . .
    C C36 0.4388(2) 0.5406(8) 0.4602(3) 0.0361(17) Uani d . 1 1 . .
loop_
    _atom_site_aniso_label
    _atom_site_aniso_U_11
    _atom_site_aniso_U_22
    _atom_site_aniso_U_33
    _atom_site_aniso_U_12
    _atom_site_aniso_U_13
    _atom_site_aniso_U_23
    Cu1 0.0269(4) 0.0410(5) 0.0308(4) 0.0002(4) 0.0004(3) -0.0006(4)
    Cu2 0.0310(4) 0.0391(5) 0.0286(4) 0.0032(4) -0.0009(3) -0.0020(4)
    Br1 0.0431(4) 0.0917(7) 0.0429(4) 0.0022(4) -0.0096(3) -0.0238(4)
    Br2 0.0415(4) 0.0759(6) 0.0448(4) 0.0152(4) 0.0078(3) -0.0095(4)
    Br3 0.0422(5) 0.1092(8) 0.0683(5) 0.0223(5) 0.0063(4) -0.0097(5)
    Br4 0.0487(4) 0.0878(7) 0.0318(4) -0.0031(4) -0.0042(3) -0.0035(4)
    Br5 0.0506(5) 0.0907(7) 0.0321(4) -0.0025(4) 0.0023(3) -0.0020(4)
    Br6 0.0347(4) 0.0777(7) 0.0770(5) 0.0032(4) 0.0163(4) 0.0150(5)
    Br7 0.0415(5) 0.1278(9) 0.0589(5) 0.0105(5) 0.0207(4) 0.0162(5)
    Br8 0.0361(4) 0.0671(6) 0.0476(4) 0.0007(4) -0.0064(3) 0.0057(4)
    O1 0.025(2) 0.057(3) 0.033(2) -0.001(2) 0.0020(18) -0.012(2)
    O2 0.036(3) 0.058(4) 0.028(2) 0.005(2) 0.0009(19) 0.001(2)
    O3 0.030(3) 0.056(3) 0.035(2) 0.005(2) -0.002(2) -0.008(2)
    O4 0.027(2) 0.058(3) 0.035(3) 0.002(2) 0.005(2) 0.007(2)
    N1 0.029(3) 0.027(4) 0.036(3) -0.008(2) -0.001(2) 0.001(2)
    N2 0.033(3) 0.032(3) 0.028(3) -0.008(3) 0.002(2) -0.002(2)
    N3 0.037(3) 0.046(4) 0.027(3) 0.003(3) 0.001(2) -0.001(3)
    N4 0.026(3) 0.036(4) 0.030(3) -0.006(2) -0.003(2) -0.002(2)
    C1 0.035(4) 0.031(5) 0.036(4) -0.007(3) 0.001(3) 0.004(3)
    C2 0.033(4) 0.047(5) 0.033(4) -0.003(3) -0.001(3) -0.005(3)
    C3 0.029(4) 0.045(5) 0.044(4) -0.002(3) -0.004(3) 0.000(3)
    C4 0.034(4) 0.047(5) 0.027(4) 0.008(3) 0.005(3) 0.004(3)
    C5 0.040(4) 0.058(5) 0.022(3) 0.001(3) 0.005(3) -0.001(3)
    C6 0.023(3) 0.038(4) 0.029(3) -0.005(3) 0.002(3) 0.001(3)
    C7 0.037(4) 0.041(5) 0.028(3) -0.003(3) -0.004(3) 0.000(3)
    C8 0.032(4) 0.032(5) 0.038(4) -0.001(3) -0.010(3) 0.004(3)
    C9 0.025(3) 0.040(5) 0.040(4) -0.003(3) 0.000(3) 0.000(3)
    C10 0.039(4) 0.041(5) 0.030(3) -0.003(3) -0.001(3) 0.003(3)
    C11 0.040(4) 0.054(5) 0.024(3) -0.001(4) -0.001(3) -0.006(3)
    C12 0.042(4) 0.040(5) 0.030(4) -0.004(3) -0.003(3) 0.002(3)
    C13 0.033(4) 0.032(5) 0.035(4) -0.005(3) 0.004(3) 0.003(3)
    C14 0.039(4) 0.051(5) 0.042(4) 0.006(4) -0.010(3) -0.003(3)
    C15 0.042(4) 0.063(6) 0.039(4) 0.007(4) 0.008(4) -0.005(4)
    C16 0.035(4) 0.068(6) 0.033(4) 0.000(4) 0.011(3) -0.014(4)
    C17 0.034(4) 0.041(5) 0.032(3) -0.001(3) -0.001(3) -0.006(3)
    C18 0.032(4) 0.033(5) 0.035(4) -0.003(3) 0.003(3) -0.008(3)
    C19 0.036(4) 0.026(4) 0.032(4) -0.002(3) 0.001(3) 0.002(3)
    C20 0.041(4) 0.045(5) 0.031(3) -0.006(3) 0.008(3) -0.002(3)
    C21 0.052(5) 0.037(5) 0.044(4) -0.002(3) 0.017(4) -0.003(4)
    C22 0.027(4) 0.039(5) 0.056(5) 0.003(3) 0.014(3) 0.004(4)
    C23 0.034(4) 0.039(5) 0.044(4) 0.000(3) -0.005(3) 0.006(3)
    C24 0.040(4) 0.032(5) 0.027(3) 0.004(3) 0.001(3) 0.004(3)
    C25 0.033(4) 0.056(5) 0.033(4) 0.001(4) -0.008(3) -0.004(3)
    C26 0.033(4) 0.052(5) 0.026(3) 0.004(3) -0.006(3) 0.001(3)
    C27 0.041(4) 0.049(5) 0.032(4) -0.003(4) 0.001(3) -0.007(3)
    C28 0.033(4) 0.049(5) 0.043(4) 0.004(3) 0.005(3) 0.009(4)
    C29 0.037(4) 0.039(5) 0.035(4) 0.001(3) -0.015(3) -0.011(3)
    C30 0.039(4) 0.044(5) 0.026(3) 0.005(3) 0.005(3) 0.004(3)
    C31 0.032(4) 0.038(5) 0.038(4) 0.003(3) 0.006(3) 0.002(3)
    C32 0.031(4) 0.055(5) 0.035(4) 0.007(3) 0.007(3) 0.009(4)
    C33 0.030(4) 0.065(6) 0.050(4) 0.009(4) 0.019(3) 0.006(4)
    C34 0.032(4) 0.039(5) 0.059(5) 0.002(3) 0.004(3) 0.008(4)
    C35 0.030(4) 0.031(5) 0.049(4) 0.011(3) 0.002(3) -0.001(3)
    C36 0.026(4) 0.035(5) 0.047(4) 0.003(3) 0.009(3) 0.000(3)
_geom_special_details
;
 All esds (except the esd in the dihedral angle between two l.s. planes)
 are estimated using the full covariance matrix.  The cell esds are taken
 into account individually in the estimation of esds in distances, angles
 and torsion angles; correlations between esds in cell parameters are only
 used when they are defined by crystal symmetry.  An approximate (isotropic)
 treatment of cell esds is used for estimating esds involving l.s. planes.
;
loop_
    _geom_bond_atom_site_label_1
    _geom_bond_atom_site_label_2
    _geom_bond_site_symmetry_2
    _geom_bond_distance
    _geom_bond_publ_flag
    Cu1 O1 . 1.889(4) ?
    Cu1 O4 . 1.911(4) ?
    Cu1 N4 . 1.989(5) ?
    Cu1 N1 . 1.997(5) ?
    Cu2 O3 . 1.905(4) ?
    Cu2 O2 . 1.909(4) ?
    Cu2 N2 . 1.989(5) ?
    Cu2 N3 . 2.016(5) ?
    Br1 C2 . 1.897(6) ?
    Br2 C4 . 1.899(6) ?
    Br3 C15 . 1.892(6) ?
    Br4 C17 . 1.899(6) ?
    Br5 C20 . 1.887(6) ?
    Br6 C22 . 1.890(6) ?
    Br7 C33 . 1.901(6) ?
    Br8 C35 . 1.882(6) ?
    O1 C1 . 1.301(7) ?
    O2 C18 . 1.299(7) ?
    O3 C19 . 1.297(7) ?
    O4 C36 . 1.293(7) ?
    N1 C7 . 1.279(7) ?
    N1 C8 . 1.479(6) ?
    N2 C12 . 1.286(7) ?
    N2 C11 . 1.469(7) ?
    N3 C25 . 1.279(7) ?
    N3 C26 . 1.482(7) ?
    N4 C30 . 1.277(7) ?
    N4 C29 . 1.479(7) ?
    C1 C2 . 1.411(8) ?
    C1 C6 . 1.421(8) ?
    C2 C3 . 1.352(8) ?
    C3 C4 . 1.393(8) ?
    C3 H3 . 0.9300 ?
    C4 C5 . 1.355(8) ?
    C5 C6 . 1.383(7) ?
    C5 H5 . 0.9300 ?
    C6 C7 . 1.434(7) ?
    C7 H7 . 0.9300 ?
    C8 C9 . 1.514(8) ?
    C8 H8A . 0.9700 ?
    C8 H8B . 0.9700 ?
    C9 C10 . 1.503(8) ?
    C9 H9A . 0.9700 ?
    C9 H9B . 0.9700 ?
    C10 C11 . 1.528(8) ?
    C10 H10A . 0.9700 ?
    C10 H10B . 0.9700 ?
    C11 H11A . 0.9700 ?
    C11 H11B . 0.9700 ?
    C12 C13 . 1.435(8) ?
    C12 H12 . 0.9300 ?
    C13 C14 . 1.402(8) ?
    C13 C18 . 1.409(8) ?
    C14 C15 . 1.373(8) ?
    C14 H14 . 0.9300 ?
    C15 C16 . 1.380(9) ?
    C16 C17 . 1.363(8) ?
    C16 H16 . 0.9300 ?
    C17 C18 . 1.417(8) ?
    C19 C24 . 1.411(8) ?
    C19 C20 . 1.416(8) ?
    C20 C21 . 1.374(8) ?
    C21 C22 . 1.387(9) ?
    C21 H21 . 0.9300 ?
    C22 C23 . 1.356(8) ?
    C23 C24 . 1.406(8) ?
    C23 H23 . 0.9300 ?
    C24 C25 . 1.437(8) ?
    C25 H25 . 0.9300 ?
    C26 C27 . 1.543(9) ?
    C26 H26A . 0.9700 ?
    C26 H26B . 0.9700 ?
    C27 C28 . 1.513(8) ?
    C27 H27A . 0.9700 ?
    C27 H27B . 0.9700 ?
    C28 C29 . 1.506(9) ?
    C28 H28A . 0.9700 ?
    C28 H28B . 0.9700 ?
    C29 H29 . 0.9300 ?
    C30 C31 . 1.444(8) ?
    C30 H30 . 0.9300 ?
    C31 C32 . 1.401(8) ?
    C31 C36 . 1.418(9) ?
    C32 C33 . 1.372(8) ?
    C32 H32 . 0.9300 ?
    C33 C34 . 1.374(9) ?
    C34 C35 . 1.374(8) ?
    C34 H34 . 0.9300 ?
    C35 C36 . 1.429(8) ?
loop_
    _geom_angle_atom_site_label_1
    _geom_angle_atom_site_label_2
    _geom_angle_atom_site_label_3
    _geom_angle_site_symmetry_1
    _geom_angle_site_symmetry_3
    _geom_angle
    _geom_angle_publ_flag
    O1 Cu1 O4 . . 162.17(19) ?
    O1 Cu1 N4 . . 88.22(18) ?
    O4 Cu1 N4 . . 92.86(18) ?
    O1 Cu1 N1 . . 91.66(18) ?
    O4 Cu1 N1 . . 92.55(18) ?
    N4 Cu1 N1 . . 162.58(19) ?
    O3 Cu2 O2 . . 170.95(19) ?
    O3 Cu2 N2 . . 90.16(19) ?
    O2 Cu2 N2 . . 92.04(18) ?
    O3 Cu2 N3 . . 90.44(19) ?
    O2 Cu2 N3 . . 89.63(19) ?
    N2 Cu2 N3 . . 165.5(2) ?
    C1 O1 Cu1 . . 129.4(4) ?
    C18 O2 Cu2 . . 129.9(4) ?
    C19 O3 Cu2 . . 131.3(4) ?
    C36 O4 Cu1 . . 128.0(4) ?
    C7 N1 C8 . . 117.0(5) ?
    C7 N1 Cu1 . . 123.2(4) ?
    C8 N1 Cu1 . . 119.9(4) ?
    C12 N2 C11 . . 116.1(5) ?
    C12 N2 Cu2 . . 123.6(4) ?
    C11 N2 Cu2 . . 120.3(4) ?
    C25 N3 C26 . . 115.3(5) ?
    C25 N3 Cu2 . . 124.0(4) ?
    C26 N3 Cu2 . . 120.6(4) ?
    C30 N4 C29 . . 115.9(5) ?
    C30 N4 Cu1 . . 123.5(4) ?
    C29 N4 Cu1 . . 120.6(4) ?
    O1 C1 C2 . . 120.2(5) ?
    O1 C1 C6 . . 123.8(5) ?
    C2 C1 C6 . . 116.0(5) ?
    C3 C2 C1 . . 123.2(6) ?
    C3 C2 Br1 . . 118.5(5) ?
    C1 C2 Br1 . . 118.2(5) ?
    C2 C3 C4 . . 119.4(6) ?
    C2 C3 H3 . . 120.3 ?
    C4 C3 H3 . . 120.3 ?
    C5 C4 C3 . . 119.8(6) ?
    C5 C4 Br2 . . 121.2(4) ?
    C3 C4 Br2 . . 119.0(5) ?
    C4 C5 C6 . . 121.9(5) ?
    C4 C5 H5 . . 119.1 ?
    C6 C5 H5 . . 119.1 ?
    C5 C6 C1 . . 119.8(5) ?
    C5 C6 C7 . . 119.0(5) ?
    C1 C6 C7 . . 120.9(5) ?
    N1 C7 C6 . . 128.5(5) ?
    N1 C7 H7 . . 115.8 ?
    C6 C7 H7 . . 115.8 ?
    N1 C8 C9 . . 111.8(5) ?
    N1 C8 H8A . . 109.3 ?
    C9 C8 H8A . . 109.3 ?
    N1 C8 H8B . . 109.3 ?
    C9 C8 H8B . . 109.3 ?
    H8A C8 H8B . . 107.9 ?
    C10 C9 C8 . . 113.6(5) ?
    C10 C9 H9A . . 108.8 ?
    C8 C9 H9A . . 108.8 ?
    C10 C9 H9B . . 108.8 ?
    C8 C9 H9B . . 108.8 ?
    H9A C9 H9B . . 107.7 ?
    C9 C10 C11 . . 112.9(5) ?
    C9 C10 H10A . . 109.0 ?
    C11 C10 H10A . . 109.0 ?
    C9 C10 H10B . . 109.0 ?
    C11 C10 H10B . . 109.0 ?
    H10A C10 H10B . . 107.8 ?
    N2 C11 C10 . . 110.7(5) ?
    N2 C11 H11A . . 109.5 ?
    C10 C11 H11A . . 109.5 ?
    N2 C11 H11B . . 109.5 ?
    C10 C11 H11B . . 109.5 ?
    H11A C11 H11B . . 108.1 ?
    N2 C12 C13 . . 128.8(6) ?
    N2 C12 H12 . . 115.6 ?
    C13 C12 H12 . . 115.6 ?
    C14 C13 C18 . . 120.8(6) ?
    C14 C13 C12 . . 117.7(6) ?
    C18 C13 C12 . . 121.4(6) ?
    C15 C14 C13 . . 120.6(6) ?
    C15 C14 H14 . . 119.7 ?
    C13 C14 H14 . . 119.7 ?
    C14 C15 C16 . . 120.0(6) ?
    C14 C15 Br3 . . 120.8(5) ?
    C16 C15 Br3 . . 119.3(5) ?
    C17 C16 C15 . . 119.7(6) ?
    C17 C16 H16 . . 120.2 ?
    C15 C16 H16 . . 120.2 ?
    C16 C17 C18 . . 123.3(6) ?
    C16 C17 Br4 . . 118.4(5) ?
    C18 C17 Br4 . . 118.3(5) ?
    O2 C18 C13 . . 124.2(5) ?
    O2 C18 C17 . . 120.2(5) ?
    C13 C18 C17 . . 115.6(6) ?
    O3 C19 C24 . . 122.8(5) ?
    O3 C19 C20 . . 121.3(5) ?
    C24 C19 C20 . . 115.9(5) ?
    C21 C20 C19 . . 122.4(6) ?
    C21 C20 Br5 . . 118.5(5) ?
    C19 C20 Br5 . . 119.1(4) ?
    C20 C21 C22 . . 120.4(6) ?
    C20 C21 H21 . . 119.8 ?
    C22 C21 H21 . . 119.8 ?
    C23 C22 C21 . . 119.1(6) ?
    C23 C22 Br6 . . 119.4(5) ?
    C21 C22 Br6 . . 121.4(5) ?
    C22 C23 C24 . . 121.8(6) ?
    C22 C23 H23 . . 119.1 ?
    C24 C23 H23 . . 119.1 ?
    C23 C24 C19 . . 120.4(6) ?
    C23 C24 C25 . . 117.4(6) ?
    C19 C24 C25 . . 122.0(6) ?
    N3 C25 C24 . . 128.1(6) ?
    N3 C25 H25 . . 115.9 ?
    C24 C25 H25 . . 115.9 ?
    N3 C26 C27 . . 111.1(5) ?
    N3 C26 H26A . . 109.4 ?
    C27 C26 H26A . . 109.4 ?
    N3 C26 H26B . . 109.4 ?
    C27 C26 H26B . . 109.4 ?
    H26A C26 H26B . . 108.0 ?
    C28 C27 C26 . . 115.6(5) ?
    C28 C27 H27A . . 108.4 ?
    C26 C27 H27A . . 108.4 ?
    C28 C27 H27B . . 108.4 ?
    C26 C27 H27B . . 108.4 ?
    H27A C27 H27B . . 107.4 ?
    C29 C28 C27 . . 113.8(5) ?
    C29 C28 H28A . . 108.8 ?
    C27 C28 H28A . . 108.8 ?
    C29 C28 H28B . . 108.8 ?
    C27 C28 H28B . . 108.8 ?
    H28A C28 H28B . . 107.7 ?
    N4 C29 C28 . . 109.7(5) ?
    N4 C29 H29 . . 125.1 ?
    C28 C29 H29 . . 125.1 ?
    N4 C30 C31 . . 127.5(6) ?
    N4 C30 H30 . . 116.2 ?
    C31 C30 H30 . . 116.2 ?
    C32 C31 C36 . . 121.9(6) ?
    C32 C31 C30 . . 115.7(6) ?
    C36 C31 C30 . . 122.4(5) ?
    C33 C32 C31 . . 119.4(6) ?
    C33 C32 H32 . . 120.3 ?
    C31 C32 H32 . . 120.3 ?
    C32 C33 C34 . . 121.1(6) ?
    C32 C33 Br7 . . 117.8(5) ?
    C34 C33 Br7 . . 121.1(5) ?
    C33 C34 C35 . . 120.0(6) ?
    C33 C34 H34 . . 120.0 ?
    C35 C34 H34 . . 120.0 ?
    C34 C35 C36 . . 122.3(6) ?
    C34 C35 Br8 . . 119.6(5) ?
    C36 C35 Br8 . . 118.1(5) ?
    O4 C36 C31 . . 123.7(6) ?
    O4 C36 C35 . . 121.0(6) ?
    C31 C36 C35 . . 115.2(5) ?
loop_
    _geom_torsion_atom_site_label_1
    _geom_torsion_atom_site_label_2
    _geom_torsion_atom_site_label_3
    _geom_torsion_atom_site_label_4
    _geom_torsion_site_symmetry_1
    _geom_torsion_site_symmetry_2
    _geom_torsion_site_symmetry_3
    _geom_torsion_site_symmetry_4
    _geom_torsion
    _geom_torsion_publ_flag
    O4 Cu1 O1 C1 . . . . 120.3(6) ?
    N4 Cu1 O1 C1 . . . . -145.9(5) ?
    N1 Cu1 O1 C1 . . . . 16.7(5) ?
    N2 Cu2 O2 C18 . . . . -1.2(5) ?
    N3 Cu2 O2 C18 . . . . -166.7(5) ?
    N2 Cu2 O3 C19 . . . . -152.3(5) ?
    N3 Cu2 O3 C19 . . . . 13.2(5) ?
    O1 Cu1 O4 C36 . . . . 108.0(7) ?
    N4 Cu1 O4 C36 . . . . 14.9(5) ?
    N1 Cu1 O4 C36 . . . . -148.6(5) ?
    O1 Cu1 N1 C7 . . . . -12.7(5) ?
    O4 Cu1 N1 C7 . . . . -175.4(5) ?
    N4 Cu1 N1 C7 . . . . 76.6(8) ?
    O1 Cu1 N1 C8 . . . . 166.4(4) ?
    O4 Cu1 N1 C8 . . . . 3.8(4) ?
    N4 Cu1 N1 C8 . . . . -104.2(7) ?
    O3 Cu2 N2 C12 . . . . -170.4(5) ?
    O2 Cu2 N2 C12 . . . . 0.8(5) ?
    N3 Cu2 N2 C12 . . . . 97.2(9) ?
    O3 Cu2 N2 C11 . . . . 11.8(4) ?
    O2 Cu2 N2 C11 . . . . -177.0(4) ?
    N3 Cu2 N2 C11 . . . . -80.6(9) ?
    O3 Cu2 N3 C25 . . . . -7.0(6) ?
    O2 Cu2 N3 C25 . . . . -177.9(5) ?
    N2 Cu2 N3 C25 . . . . 85.3(10) ?
    O3 Cu2 N3 C26 . . . . 174.2(5) ?
    O2 Cu2 N3 C26 . . . . 3.2(5) ?
    N2 Cu2 N3 C26 . . . . -93.5(9) ?
    O1 Cu1 N4 C30 . . . . -166.8(5) ?
    O4 Cu1 N4 C30 . . . . -4.6(5) ?
    N1 Cu1 N4 C30 . . . . 103.3(8) ?
    O1 Cu1 N4 C29 . . . . 16.1(4) ?
    O4 Cu1 N4 C29 . . . . 178.2(4) ?
    N1 Cu1 N4 C29 . . . . -73.8(8) ?
    Cu1 O1 C1 C2 . . . . 169.9(4) ?
    Cu1 O1 C1 C6 . . . . -9.9(9) ?
    O1 C1 C2 C3 . . . . -179.7(6) ?
    C6 C1 C2 C3 . . . . 0.1(10) ?
    O1 C1 C2 Br1 . . . . 3.2(8) ?
    C6 C1 C2 Br1 . . . . -177.0(4) ?
    C1 C2 C3 C4 . . . . 0.3(10) ?
    Br1 C2 C3 C4 . . . . 177.3(5) ?
    C2 C3 C4 C5 . . . . -0.7(10) ?
    C2 C3 C4 Br2 . . . . -178.7(5) ?
    C3 C4 C5 C6 . . . . 0.8(10) ?
    Br2 C4 C5 C6 . . . . 178.8(5) ?
    C4 C5 C6 C1 . . . . -0.5(10) ?
    C4 C5 C6 C7 . . . . -174.6(6) ?
    O1 C1 C6 C5 . . . . 179.8(6) ?
    C2 C1 C6 C5 . . . . 0.0(9) ?
    O1 C1 C6 C7 . . . . -6.2(9) ?
    C2 C1 C6 C7 . . . . 174.0(6) ?
    C8 N1 C7 C6 . . . . -176.3(6) ?
    Cu1 N1 C7 C6 . . . . 2.9(9) ?
    C5 C6 C7 N1 . . . . -176.5(6) ?
    C1 C6 C7 N1 . . . . 9.5(10) ?
    C7 N1 C8 C9 . . . . -103.6(6) ?
    Cu1 N1 C8 C9 . . . . 77.2(6) ?
    N1 C8 C9 C10 . . . . 64.5(7) ?
    C8 C9 C10 C11 . . . . -173.8(5) ?
    C12 N2 C11 C10 . . . . -108.8(6) ?
    Cu2 N2 C11 C10 . . . . 69.2(6) ?
    C9 C10 C11 N2 . . . . 61.0(7) ?
    C11 N2 C12 C13 . . . . 176.4(6) ?
    Cu2 N2 C12 C13 . . . . -1.4(10) ?
    N2 C12 C13 C14 . . . . 180.0(6) ?
    N2 C12 C13 C18 . . . . 2.0(11) ?
    C18 C13 C14 C15 . . . . -0.1(10) ?
    C12 C13 C14 C15 . . . . -178.1(6) ?
    C13 C14 C15 C16 . . . . 0.3(11) ?
    C13 C14 C15 Br3 . . . . 179.9(5) ?
    C14 C15 C16 C17 . . . . -1.1(11) ?
    Br3 C15 C16 C17 . . . . 179.3(5) ?
    C15 C16 C17 C18 . . . . 1.7(11) ?
    C15 C16 C17 Br4 . . . . -178.1(5) ?
    Cu2 O2 C18 C13 . . . . 2.1(9) ?
    Cu2 O2 C18 C17 . . . . -178.7(4) ?
    C14 C13 C18 O2 . . . . 179.9(6) ?
    C12 C13 C18 O2 . . . . -2.2(10) ?
    C14 C13 C18 C17 . . . . 0.6(9) ?
    C12 C13 C18 C17 . . . . 178.5(6) ?
    C16 C17 C18 O2 . . . . 179.3(6) ?
    Br4 C17 C18 O2 . . . . -0.9(8) ?
    C16 C17 C18 C13 . . . . -1.4(10) ?
    Br4 C17 C18 C13 . . . . 178.3(5) ?
    Cu2 O3 C19 C24 . . . . -11.7(9) ?
    Cu2 O3 C19 C20 . . . . 170.7(5) ?
    O3 C19 C20 C21 . . . . 174.4(6) ?
    C24 C19 C20 C21 . . . . -3.4(9) ?
    O3 C19 C20 Br5 . . . . -3.6(8) ?
    C24 C19 C20 Br5 . . . . 178.7(5) ?
    C19 C20 C21 C22 . . . . 1.9(10) ?
    Br5 C20 C21 C22 . . . . 179.9(5) ?
    C20 C21 C22 C23 . . . . 0.5(10) ?
    C20 C21 C22 Br6 . . . . -175.3(5) ?
    C21 C22 C23 C24 . . . . -1.2(10) ?
    Br6 C22 C23 C24 . . . . 174.7(5) ?
    C22 C23 C24 C19 . . . . -0.4(10) ?
    C22 C23 C24 C25 . . . . -176.0(6) ?
    O3 C19 C24 C23 . . . . -175.1(6) ?
    C20 C19 C24 C23 . . . . 2.6(9) ?
    O3 C19 C24 C25 . . . . 0.2(10) ?
    C20 C19 C24 C25 . . . . 177.9(6) ?
    C26 N3 C25 C24 . . . . 178.9(6) ?
    Cu2 N3 C25 C24 . . . . 0.0(10) ?
    C23 C24 C25 N3 . . . . -179.1(7) ?
    C19 C24 C25 N3 . . . . 5.5(11) ?
    C25 N3 C26 C27 . . . . -103.0(6) ?
    Cu2 N3 C26 C27 . . . . 76.0(6) ?
    N3 C26 C27 C28 . . . . 64.1(7) ?
    C26 C27 C28 C29 . . . . -174.7(5) ?
    C30 N4 C29 C28 . . . . -105.3(6) ?
    Cu1 N4 C29 C28 . . . . 72.0(6) ?
    C27 C28 C29 N4 . . . . 58.9(7) ?
    C29 N4 C30 C31 . . . . 173.5(6) ?
    Cu1 N4 C30 C31 . . . . -3.7(9) ?
    N4 C30 C31 C32 . . . . -172.6(6) ?
    N4 C30 C31 C36 . . . . 5.8(11) ?
    C36 C31 C32 C33 . . . . -1.8(10) ?
    C30 C31 C32 C33 . . . . 176.6(6) ?
    C31 C32 C33 C34 . . . . -0.4(11) ?
    C31 C32 C33 Br7 . . . . 178.2(5) ?
    C32 C33 C34 C35 . . . . 1.0(11) ?
    Br7 C33 C34 C35 . . . . -177.6(5) ?
    C33 C34 C35 C36 . . . . 0.5(10) ?
    C33 C34 C35 Br8 . . . . 179.9(6) ?
    Cu1 O4 C36 C31 . . . . -16.8(9) ?
    Cu1 O4 C36 C35 . . . . 163.3(5) ?
    C32 C31 C36 O4 . . . . -176.7(6) ?
    C30 C31 C36 O4 . . . . 5.0(10) ?
    C32 C31 C36 C35 . . . . 3.1(9) ?
    C30 C31 C36 C35 . . . . -175.2(6) ?
    C34 C35 C36 O4 . . . . 177.4(6) ?
    Br8 C35 C36 O4 . . . . -2.0(8) ?
    C34 C35 C36 C31 . . . . -2.5(10) ?
    Br8 C35 C36 C31 . . . . 178.1(5) ?
loop_
    _geom_hbond_atom_site_label_D
    _geom_hbond_atom_site_label_H
    _geom_hbond_atom_site_label_A
    _geom_hbond_site_symmetry_A
    _geom_hbond_distance_DH
    _geom_hbond_distance_HA
    _geom_hbond_distance_DA
    _geom_hbond_angle_DHA
    _geom_hbond_publ_flag
    C10 H10B O3 . 0.97 2.50 3.099(7) 120 y
    C27 H27B O2 . 0.97 2.54 3.129(7) 119 y
