# Supplementary material for: catena-Poly[{μ3-4,4′,6,6′-tetra­bromo-2,2′-[butane-1,4-diylbis(nitrilo­methan­ylyl­idene)]diphenolato}{μ2-4,4′,6,6′-tetra­bromo-2,2′-[butane-1,4-diylbis(nitrilo­methanylyl­idene)]dipheno­lato}dicopper(II)]
Source: Acta Crystallogr Sect E Struct Rep Online. 2012 Jun 30;68(Pt 7):m1018–9. doi: 10.1107/S1600536812029285 (PMC3393252; doi:10.1107/S1600536812029285)
Supplement: Supplementary file 2 [file e-68-m1018-Isup2.hkl]

# 
# h,k,l, Fc-squared, Fo-squared, sigma(Fo-squared) and status flag 
# 
data_I
_shelx_title ' CUBBN in Pca2(1)  DARK BROWN NEEDLE' 
_shelx_refln_list_code          4 
_shelx_F_calc_maximum      530.66 
_exptl_crystal_F_000      2564.00 
_reflns_d_resolution_high  0.7788 
 
loop_ 
 _symmetry_equiv_pos_as_xyz 
 'x, y, z' 
 '-x, -y, z+1/2' 
 '-x+1/2, y, z+1/2' 
 'x+1/2, -y, z' 
 
_cell_length_a    27.4100 
_cell_length_b     7.9055 
_cell_length_c    18.8291 
_cell_angle_alpha  90.000 
_cell_angle_beta   90.000 
_cell_angle_gamma  90.000 
 
_shelx_F_squared_multiplier     1.000 
 
loop_ 
 _refln_index_h 
 _refln_index_k 
 _refln_index_l 
 _refln_F_squared_calc 
 _refln_F_squared_meas 
 _refln_F_squared_sigma 
 _refln_observed_status 
   0   0 -24     2210.22     1260.87    825.30 o 
   2   0 -24      529.27     1486.11    944.22 o 
   0   1 -24     2326.95     1355.63    567.77 o 
   1   1 -24      124.03      303.90    367.62 o 
   2   0 -23      295.86      894.07    508.60 o 
   4   0 -23      702.67      803.05    504.83 o 
   8   0 -23      498.94      809.57    511.68 o 
  10   0 -23     1451.79     1436.25    529.52 o 
   1   1 -23      543.24      224.29    330.07 o 
   2   1 -23      331.58      243.77    348.59 o 
   3   1 -23      274.88      218.94    604.29 o 
   4   1 -23      108.08      304.62    353.06 o 
   5   1 -23      979.23     1190.63    350.53 o 
   6   1 -23      570.29      742.76    383.42 o 
   7   1 -23     1272.75     2233.59    404.47 o 
   8   1 -23      246.49      307.47    362.90 o 
   9   1 -23     1129.34     1035.51    344.87 o 
  10   1 -23      263.55      624.70    369.95 o 
   1   2 -23       83.76       21.68    349.34 o 
   2   2 -23      151.45      149.72    353.83 o 
   3   2 -23      394.97      618.00    384.53 o 
   4   2 -23      219.12      307.59    359.62 o 
   5   2 -23       22.84      198.29    364.30 o 
   6   2 -23     1574.22     1116.20    370.60 o 
   7   2 -23      161.07      -85.11    378.46 o 
   8   2 -23      491.79      126.14    367.05 o 
   1   3 -23       90.33      297.21    334.02 o 
   2   3 -23      201.63      583.21    363.49 o 
   0   0 -22     1478.30     2077.57    759.39 o 
   2   0 -22      570.94     1158.43    472.59 o 
   4   0 -22       92.92     -200.04    432.58 o 
   6   0 -22     1920.34     1110.83    527.27 o 
   8   0 -22     2295.21     2059.38    485.72 o 
  10   0 -22     2776.53     1905.53    560.23 o 
  12   0 -22     1879.44     1990.78    519.60 o 
  14   0 -22      281.36     -483.27    483.27 o 
   0   1 -22      644.44     1102.82    492.71 o 
   1   1 -22     2396.71     1571.27    321.43 o 
   2   1 -22     1029.85      867.59    339.27 o 
   3   1 -22      802.97      765.07    335.39 o 
   4   1 -22     1448.02     1712.51    363.17 o 
   5   1 -22      771.56      621.36    389.20 o 
   6   1 -22     1648.44     1696.12    371.84 o 
   7   1 -22      140.35      -56.93    331.85 o 
   8   1 -22      111.97      315.76    330.45 o 
   9   1 -22     1264.03     1005.94    328.00 o 
  10   1 -22       99.84      506.69    349.23 o 
  11   1 -22      733.12      655.80    346.61 o 
  12   1 -22     1401.86      995.64    329.69 o 
  13   1 -22      404.76      702.57    337.14 o 
  14   1 -22     1362.54     1235.24    387.94 o 
   0   2 -22     1861.87     2245.16    636.17 o 
   1   2 -22     2293.99     3145.39    917.40 o 
   2   2 -22      837.75      448.83    326.50 o 
   3   2 -22     2618.65     2482.84    787.46 o 
   4   2 -22      349.81     -202.22    320.13 o 
   5   2 -22      194.20      186.56    324.12 o 
   6   2 -22     1961.40     2030.05    381.58 o 
   7   2 -22     2399.92     3153.13    536.05 o 
   8   2 -22      303.13      273.06    335.77 o 
   9   2 -22      176.24      420.25    343.65 o 
  10   2 -22      572.70      416.35    357.04 o 
  11   2 -22      766.45      739.74    356.89 o 
  12   2 -22      424.72       23.26    358.30 o 
   0   3 -22     1321.36     2277.53    493.71 o 
   1   3 -22      252.10      429.07    346.64 o 
   2   3 -22      142.20     -291.36    344.60 o 
   3   3 -22      191.61     -169.75    429.14 o 
   4   3 -22     1323.28     1475.61    505.39 o 
   5   3 -22      456.27       71.38    337.96 o 
   6   3 -22      162.40     -271.74    345.54 o 
   7   3 -22      376.51      405.48    351.00 o 
   8   3 -22      334.25      -32.55    407.53 o 
   9   3 -22      405.80      312.31    368.16 o 
  10   3 -22     1338.57      943.52    396.24 o 
   0   4 -22      352.50      335.28    682.02 o 
   1   4 -22      500.43      262.93    484.23 o 
   2   4 -22      600.67     1203.93    482.05 o 
   3   4 -22      716.70     -168.97    482.21 o 
   4   4 -22      119.55     -475.08    475.08 o 
   4   0 -21     3022.67     2141.84    457.00 o 
   6   0 -21      510.00      354.78    440.63 o 
   8   0 -21      903.66      888.93    498.62 o 
  10   0 -21     2162.89      563.34    431.33 o 
  12   0 -21     1532.32     1245.53    460.42 o 
  16   0 -21      255.71      652.27    498.72 o 
   1   1 -21     3463.98     3554.28    754.24 o 
   2   1 -21     1336.85     1628.08    368.53 o 
   3   1 -21     1377.21     1932.85    899.33 o 
   4   1 -21      363.70      389.81    353.87 o 
   5   1 -21     1905.03     1527.52    317.72 o 
   6   1 -21       25.32     -200.46    304.76 o 
   7   1 -21      356.13      108.31    313.26 o 
   8   1 -21     1125.27     1021.87    322.94 o 
   9   1 -21      362.42     -313.31    366.19 o 
  10   1 -21      555.64      952.04    350.33 o 
  11   1 -21      898.19      634.42    304.45 o 
  12   1 -21      497.90      484.23    359.45 o 
  13   1 -21     1395.67     1612.35    382.31 o 
  14   1 -21       88.56      474.33    346.57 o 
  15   1 -21     1596.55      931.95    340.27 o 
  16   1 -21      598.60      749.33    358.33 o 
  17   1 -21      282.22     -193.65    404.84 o 
   1   2 -21      524.42      988.03    409.72 o 
   2   2 -21     2474.33     2973.33    629.11 o 
   3   2 -21      379.00      189.88    298.98 o 
   4   2 -21     1254.41     1132.90    332.70 o 
   5   2 -21      786.12      818.85    311.42 o 
   6   2 -21      352.48      336.78    314.71 o 
   7   2 -21      951.43     1053.76    328.85 o 
   8   2 -21      381.64      210.70    411.11 o 
   9   2 -21       78.48     -307.09    307.09 o 
  10   2 -21        4.41      317.93    330.61 o 
  11   2 -21     1110.01     1046.88    353.42 o 
  12   2 -21     1112.17     1991.42    527.36 o 
  13   2 -21     1241.22     1039.41    323.93 o 
  14   2 -21      807.82      835.44    360.60 o 
  15   2 -21      110.03      348.80    357.98 o 
   1   3 -21      620.14     1031.13    487.24 o 
   2   3 -21      693.68     1139.52    341.37 o 
   3   3 -21      716.38     1541.28    340.83 o 
   4   3 -21     1185.60     1275.42    385.08 o 
   5   3 -21      337.95      297.49    322.19 o 
   6   3 -21      591.43     1286.49    329.20 o 
   7   3 -21       30.00     -105.28    312.34 o 
   8   3 -21       82.60      237.37    331.68 o 
   9   3 -21      934.91     1047.89    353.70 o 
  10   3 -21      359.65      125.39    333.95 o 
  11   3 -21        3.10     -334.91    334.91 o 
  12   3 -21      480.67      375.46    410.48 o 
  13   3 -21      449.64      558.56    352.30 o 
   1   4 -21     1101.01     1197.04    375.13 o 
   2   4 -21       42.94      263.80    365.04 o 
   3   4 -21       31.98      528.05    365.58 o 
   4   4 -21      318.79      221.11    367.04 o 
   5   4 -21      246.38      721.38    379.27 o 
   6   4 -21      454.84      536.04    389.81 o 
   7   4 -21       48.34      -80.18    373.78 o 
   8   4 -21      270.21      471.40    491.38 o 
   9   4 -21     1499.43     2023.20    632.19 o 
  10   4 -21      180.07      313.75    407.94 o 
   1   5 -21      317.98      752.73    484.58 o 
   0   0 -20     1519.68     1269.47    535.87 o 
   4   0 -20     7846.68     8118.28    874.01 o 
   6   0 -20     3392.13     3817.00    713.54 o 
   8   0 -20     3419.85     2339.07    466.72 o 
  10   0 -20       23.33      168.12    407.60 o 
  12   0 -20      822.45      548.06    442.08 o 
  14   0 -20     2374.46     2432.90    710.67 o 
  16   0 -20      180.14      813.42    476.65 o 
  18   0 -20     3343.32     3000.30    756.52 o 
   0   1 -20     2768.92     2085.92    934.19 o 
   1   1 -20       65.83     -152.19    273.02 o 
   2   1 -20      698.04      505.47    286.66 o 
   3   1 -20      690.20      198.42    285.94 o 
   4   1 -20      920.61      690.52    296.03 o 
   5   1 -20      206.49      112.91    291.02 o 
   6   1 -20      306.21     -162.48    280.96 o 
   7   1 -20     1224.03      985.10    299.13 o 
   9   1 -20     2998.11     2988.81    622.48 o 
  10   1 -20     1516.10     1045.77    309.00 o 
  11   1 -20     2364.95     2378.96    331.74 o 
  12   1 -20      442.33      295.81    307.87 o 
  13   1 -20      367.97      711.21    330.85 o 
  14   1 -20      971.93     1058.39    318.09 o 
  15   1 -20      195.34      372.19    321.08 o 
  16   1 -20      366.28      427.43    336.24 o 
  17   1 -20     1415.68     1120.61    335.31 o 
  18   1 -20      206.12     -128.18    338.16 o 
  19   1 -20      416.65      893.03    370.99 o 
   0   2 -20      276.20      807.78    570.26 o 
   1   2 -20     1358.76     1695.98    317.06 o 
   2   2 -20     1828.45     1902.31    324.51 o 
   3   2 -20       48.94     -274.40    274.40 o 
   4   2 -20     2618.08     3488.98    630.76 o 
   5   2 -20     8461.19    11884.91    898.37 o 
   6   2 -20     1619.98     1394.56    325.10 o 
   7   2 -20      578.03      590.06    313.89 o 
   8   2 -20     3240.93     3658.67    541.01 o 
   9   2 -20      423.39      523.47    328.86 o 
  10   2 -20     1756.35     1673.97    335.43 o 
  11   2 -20      525.48      537.96    325.99 o 
  12   2 -20       98.63     -104.17    311.49 o 
  13   2 -20     2385.72     2258.37    480.21 o 
  14   2 -20      623.74      440.86    326.81 o 
  15   2 -20      377.10      594.32    332.08 o 
  16   2 -20      429.51        6.57    339.10 o 
  17   2 -20      985.82      959.91    384.25 o 
  18   2 -20     1124.94     1444.94    504.42 o 
   0   3 -20     6994.80    10075.37   3232.41 o 
   1   3 -20     1570.88     1637.11    368.43 o 
   2   3 -20     1555.04     1452.04    324.15 o 
   3   3 -20      683.50      887.63    321.96 o 
   4   3 -20     2629.03     2767.80    542.66 o 
   5   3 -20     1243.95     1292.89    400.79 o 
   6   3 -20      355.23      946.48    312.16 o 
   7   3 -20     3303.40     4499.25    958.76 o 
   8   3 -20      475.05      854.54    451.01 o 
   9   3 -20      254.03      130.33    310.19 o 
  10   3 -20       73.10      526.41    323.66 o 
  11   3 -20       34.69     -261.92    321.39 o 
  12   3 -20      752.66      813.09    360.26 o 
  13   3 -20      655.88      654.95    494.11 o 
  14   3 -20      449.68      299.02    393.88 o 
  15   3 -20      567.99      903.90    356.03 o 
  16   3 -20      258.33      333.56    348.92 o 
   0   4 -20      725.45      787.86    414.78 o 
   1   4 -20       90.93      -19.86    277.37 o 
   2   4 -20      114.16     -128.09    347.72 o 
   3   4 -20       31.34      445.69    361.04 o 
   4   4 -20       11.70      -95.55    341.85 o 
   5   4 -20       90.05     -223.53    396.47 o 
   6   4 -20     1474.42     1693.61    456.60 o 
   7   4 -20     1733.83     2549.90    491.60 o 
   8   4 -20      704.38      303.50    354.48 o 
   9   4 -20      474.52      374.84    380.32 o 
  10   4 -20     1194.32     1112.09    393.07 o 
  11   4 -20      753.28      573.68    392.14 o 
  12   4 -20     1754.03     1746.53    393.31 o 
  13   4 -20      863.63      684.71    418.53 o 
  14   4 -20       59.97      306.20    392.20 o 
   0   5 -20     1591.84        8.60    661.96 o 
   1   5 -20      522.92      861.12    472.13 o 
   2   5 -20       52.98     -448.41    448.41 o 
   3   5 -20      168.76      573.14    463.17 o 
   4   5 -20      338.83     1493.89    480.99 o 
   5   5 -20      732.52      198.62    472.20 o 
   6   5 -20     1433.44     1028.89    475.08 o 
   7   5 -20      679.03      627.40    489.11 o 
   8   5 -20      157.31     -139.01    456.90 o 
   9   5 -20      176.94      287.53    990.07 o 
   2   0 -19    13230.59    13313.63   1114.72 o 
   4   0 -19      571.78      845.24    755.09 o 
   6   0 -19     5634.49     6467.69    802.37 o 
   8   0 -19     2833.92     2672.53   1070.31 o 
  10   0 -19     5878.04     6490.61    816.70 o 
  12   0 -19      712.88      262.60    402.23 o 
  14   0 -19     2896.31     2332.18    475.69 o 
  16   0 -19     2816.40     2770.82    456.69 o 
  18   0 -19       35.89       81.37    466.50 o 
  20   0 -19     1543.87     1973.88    517.24 o 
   1   1 -19      473.96      170.14    314.76 o 
   2   1 -19     2513.85     2999.30    311.50 o 
   3   1 -19      513.96      688.63    276.51 o 
   4   1 -19     3947.87     3843.22    498.12 o 
   5   1 -19     3695.20     4318.89    564.17 o 
   6   1 -19      795.12      452.06    275.74 o 
   7   1 -19     5346.28     6008.33    457.44 o 
   8   1 -19     1174.25     1310.80    297.13 o 
   9   1 -19     2753.90     2279.22    315.39 o 
  10   1 -19      772.32      950.11    296.14 o 
  11   1 -19      264.24      298.09    285.36 o 
  12   1 -19       67.36     -272.68    272.68 o 
  13   1 -19      524.90      702.14    301.54 o 
  14   1 -19     2011.43     2060.98    344.07 o 
  15   1 -19     2197.22     1428.02    337.30 o 
  16   1 -19      191.73      370.72    331.61 o 
  17   1 -19       75.01      -47.12    308.70 o 
  18   1 -19     2106.72     1517.58    331.98 o 
  19   1 -19      324.87      597.59    335.44 o 
  20   1 -19      558.50      628.26    343.48 o 
  21   1 -19      445.02      288.45    357.92 o 
   1   2 -19      694.58      189.80    278.09 o 
   2   2 -19      475.56      817.69    288.27 o 
   3   2 -19      849.65      835.46    286.40 o 
   4   2 -19     1124.60     1160.61    293.77 o 
   5   2 -19     2761.52     3100.60    321.71 o 
   6   2 -19     1532.58     2012.49    307.14 o 
   7   2 -19      126.33      689.94    309.38 o 
   8   2 -19     1213.24     1385.90    301.91 o 
   9   2 -19     6655.59     9023.92    884.04 o 
  10   2 -19     1139.77     1354.98    318.63 o 
  11   2 -19      173.98      194.24    287.72 o 
  12   2 -19     1926.92     1743.17    399.97 o 
  13   2 -19     1271.07     1337.91    458.19 o 
  14   2 -19     2102.81     2073.09    419.45 o 
  15   2 -19      982.24      851.61    305.13 o 
  16   2 -19      270.94      437.92    342.62 o 
  17   2 -19      234.22      115.96    327.94 o 
  18   2 -19     2666.17     2483.88    706.04 o 
  19   2 -19      800.04      349.86    349.82 o 
  20   2 -19        6.33      -26.25    334.90 o 
   1   3 -19     1236.64     1273.83    305.01 o 
   2   3 -19       45.06     -281.68    281.68 o 
   3   3 -19     3025.54     3470.15    347.85 o 
   4   3 -19     1985.82     2287.32    455.97 o 
   5   3 -19     4443.85     5006.52    374.39 o 
   6   3 -19     1258.86      698.59    305.21 o 
   7   3 -19     1107.04     1660.56    311.49 o 
   8   3 -19       22.12      262.77    303.11 o 
   9   3 -19     1185.10     1884.79    325.18 o 
  10   3 -19     1034.24     1154.64    306.43 o 
  11   3 -19      581.91      456.74    304.56 o 
  12   3 -19       78.15      399.31    305.55 o 
  13   3 -19     2023.28     2531.36    468.63 o 
  14   3 -19      734.16      717.80    314.90 o 
  15   3 -19      508.55      571.63    324.19 o 
  16   3 -19     1443.06     1374.68    422.89 o 
  17   3 -19      664.09      708.53    329.96 o 
  18   3 -19     1009.98     1073.77    390.10 o 
  19   3 -19      235.00      284.20    404.39 o 
   1   4 -19     1177.72     1356.94    278.71 o 
   2   4 -19      194.70      187.97    257.51 o 
   3   4 -19     5782.22     5647.28    376.80 o 
   4   4 -19     1391.27     1193.62    342.82 o 
   5   4 -19      148.11      258.97    393.64 o 
   6   4 -19      157.68      209.44    412.83 o 
   7   4 -19     1805.37     1059.35    363.28 o 
   8   4 -19      289.16      164.09    411.68 o 
   9   4 -19     2698.55     2480.82    394.86 o 
  10   4 -19      154.95      -76.41    341.30 o 
  11   4 -19      419.25      853.41    375.37 o 
  12   4 -19      631.89     1472.52    374.58 o 
  13   4 -19     1634.10     1610.57    399.86 o 
  14   4 -19      161.24       -2.41    550.58 o 
  15   4 -19      588.23      325.76    404.57 o 
  16   4 -19      719.70     1192.58    483.49 o 
   1   5 -19      804.75      583.45    436.63 o 
   2   5 -19      386.71      608.76    620.41 o 
   3   5 -19     1215.90      674.85    436.07 o 
   4   5 -19      380.65      142.34    428.13 o 
   5   5 -19      422.13     -208.82    610.38 o 
   6   5 -19      234.93     -297.48    435.43 o 
   7   5 -19      148.23     -171.34    436.54 o 
   8   5 -19      359.36      433.80    452.25 o 
   9   5 -19     1838.19     1998.40    474.90 o 
  10   5 -19     1080.04      754.83    450.85 o 
  11   5 -19      142.98      344.43    422.48 o 
  12   5 -19      300.69      520.11    469.89 o 
  13   5 -19      527.05      780.69    486.79 o 
   1   6 -19      138.37      -58.43    431.54 o 
   2   6 -19      494.67      -62.51    444.77 o 
   3   6 -19      173.66     -332.41    630.43 o 
   4   6 -19     1304.33     1467.19    682.02 o 
   5   6 -19      262.11        8.60    653.36 o 
   6   6 -19       13.36      527.27    673.42 o 
   0   0 -18    13379.50    12720.45   1043.08 o 
   2   0 -18      477.44      222.46    351.35 o 
   4   0 -18    14932.68    15757.04    843.73 o 
   6   0 -18     2776.06     2853.53    462.80 o 
   8   0 -18      561.08      139.08    357.00 o 
  10   0 -18     6988.20     6133.46    536.19 o 
  12   0 -18     5697.46     5611.23    529.22 o 
  14   0 -18     4486.69     4111.09    495.20 o 
  18   0 -18     2331.97     2329.74    707.81 o 
  20   0 -18     1819.14     1292.95    470.26 o 
  22   0 -18      550.28      110.17    478.95 o 
   0   1 -18     7428.96     8755.25    959.98 o 
   1   1 -18     2089.12     1902.85    284.05 o 
   2   1 -18     2581.63     2667.21    294.65 o 
   3   1 -18      415.01      381.17    250.82 o 
   4   1 -18     1005.29      634.38    244.66 o 
   5   1 -18     3600.79     3371.47    344.54 o 
   6   1 -18       27.51     -250.84    250.84 o 
   7   1 -18     1390.43     1308.03    276.71 o 
   8   1 -18     4456.43     4253.40    332.03 o 
   9   1 -18     1871.35     2129.50    449.60 o 
  10   1 -18     2161.23     2051.72    315.59 o 
  11   1 -18      832.52      899.83    281.99 o 
  12   1 -18     1574.05     1118.83    296.12 o 
  13   1 -18     4786.08     4228.00    474.44 o 
  14   1 -18       96.34       70.25    278.09 o 
  15   1 -18     1106.78     1382.48    361.91 o 
  16   1 -18     3909.44     3785.37    660.60 o 
  17   1 -18     1516.18     1297.60    317.34 o 
  18   1 -18     1062.25      941.80    305.25 o 
  19   1 -18      422.25      449.81    321.02 o 
  20   1 -18      390.30      420.19    329.84 o 
  21   1 -18      361.44       84.54    333.20 o 
  22   1 -18      386.69      135.20    346.25 o 
  23   1 -18      230.91      176.76    386.32 o 
   0   2 -18     2013.22     1916.44    401.85 o 
   1   2 -18      723.40      449.76    270.03 o 
   2   2 -18     4786.57     5340.94    468.21 o 
   3   2 -18      555.65      512.63    270.44 o 
   4   2 -18      383.10      283.07    267.46 o 
   5   2 -18     1703.59     1732.12    398.73 o 
   6   2 -18       18.29     -261.58    261.58 o 
   7   2 -18     5088.27     5227.49    414.86 o 
   8   2 -18     1017.67      918.42    311.04 o 
   9   2 -18      172.56      -84.51    271.78 o 
  10   2 -18     1423.04     1341.34    295.86 o 
  11   2 -18     2568.88     2942.73    502.06 o 
  12   2 -18     3721.34     3331.03    342.73 o 
  13   2 -18     1771.97     2132.86    525.71 o 
  14   2 -18      147.91      -48.16    288.08 o 
  15   2 -18       27.96       13.59    294.51 o 
  16   2 -18      364.77       84.80    322.55 o 
  17   2 -18      409.36      712.93    391.10 o 
  18   2 -18     2977.52     3760.59    853.53 o 
  19   2 -18       28.75     -283.60    314.00 o 
  20   2 -18      118.47      438.50    326.36 o 
  21   2 -18      653.76      311.64    331.79 o 
  22   2 -18      631.74      444.90    345.06 o 
   0   3 -18      720.65      155.85    379.83 o 
   1   3 -18      176.81      265.03    420.22 o 
   2   3 -18      347.80      843.42    268.75 o 
   3   3 -18      611.38      847.12    276.98 o 
   4   3 -18      997.72     1384.72    285.77 o 
   5   3 -18      197.68       38.69    266.26 o 
   6   3 -18     4430.90     5305.82    691.19 o 
   7   3 -18      973.64     1068.09    281.05 o 
   8   3 -18     2002.71     2435.91    306.92 o 
   9   3 -18      113.96     -269.28    273.08 o 
  10   3 -18      220.72      792.43    289.97 o 
  11   3 -18     1358.38     1359.96    308.44 o 
  12   3 -18     4419.78     4814.86    946.35 o 
  13   3 -18      728.60      351.67    300.28 o 
  14   3 -18     1043.23      963.37    298.81 o 
  15   3 -18      774.36      885.69    303.68 o 
  16   3 -18      297.52      123.62    304.77 o 
  17   3 -18       46.87     -300.14    300.14 o 
  18   3 -18       92.26      -88.94    311.07 o 
  19   3 -18      617.16     1100.00    409.89 o 
  20   3 -18      738.14     1461.03    480.80 o 
  21   3 -18      284.66      203.80    474.92 o 
   0   4 -18     4126.82     4120.65    640.46 o 
   1   4 -18      367.42      139.88    237.28 o 
   2   4 -18      107.04      438.35    229.66 o 
   3   4 -18      117.55       -7.85    224.35 o 
   4   4 -18       68.95      155.35    231.86 o 
   5   4 -18       69.45      -71.28    291.39 o 
   6   4 -18     2398.77     2390.85    347.06 o 
   7   4 -18     1121.08      947.67    329.74 o 
   8   4 -18      632.87      656.90    326.99 o 
   9   4 -18       63.29      154.85    333.95 o 
  10   4 -18      315.99       31.91    337.03 o 
  11   4 -18      100.57      237.65    422.69 o 
  12   4 -18      438.63      535.23    420.27 o 
  13   4 -18     1782.75     1201.50    379.78 o 
  14   4 -18       69.58        2.97    370.92 o 
  15   4 -18     1568.20     1159.91    373.94 o 
  16   4 -18      108.27      227.16    375.54 o 
  17   4 -18      808.25      682.73    381.64 o 
  18   4 -18      747.06      672.63    442.59 o 
   0   5 -18     3421.91     4051.98    687.75 o 
   1   5 -18       70.43       -8.82    376.48 o 
   2   5 -18       59.20     -210.35    502.91 o 
   3   5 -18       18.67     -275.89    374.72 o 
   4   5 -18      382.38      241.00    398.79 o 
   5   5 -18      584.30       51.98    394.36 o 
   6   5 -18     1860.97     2749.89    444.60 o 
   7   5 -18      203.31      102.04    447.04 o 
   8   5 -18       96.42       -2.64    416.49 o 
   9   5 -18      294.69      118.45    420.94 o 
  10   5 -18      335.82      264.39    431.59 o 
  11   5 -18      149.54      -67.56    438.44 o 
  12   5 -18      229.39       51.33    441.49 o 
  13   5 -18     1317.86      749.61    894.07 o 
  14   5 -18       91.78      323.05    437.79 o 
  15   5 -18        9.16      308.93    464.15 o 
   0   6 -18      399.95       60.18    598.91 o 
   1   6 -18       99.74      180.27    407.45 o 
   2   6 -18       89.82     -564.53    564.53 o 
   3   6 -18       67.37      320.95    590.32 o 
   4   6 -18      776.13      507.21    607.51 o 
   5   6 -18      230.39      575.99    621.84 o 
   6   6 -18     1003.63      676.28    633.30 o 
   7   6 -18      124.93     -596.05    596.05 o 
   8   6 -18     1542.31      696.34    664.82 o 
   9   6 -18       55.08      149.01    641.90 o 
  10   6 -18      133.65     -621.84    621.84 o 
   2   0 -17     8631.25     7553.52    540.92 o 
   4   0 -17     3290.81     3195.16    407.15 o 
   6   0 -17     7248.23     6779.14    516.41 o 
   8   0 -17     7058.25     7815.45    942.79 o 
  10   0 -17     7445.70     7222.68    547.48 o 
  12   0 -17     2768.47     2504.88    442.68 o 
  14   0 -17     3686.07     3599.66    461.78 o 
  16   0 -17      169.80      658.74    401.76 o 
  18   0 -17     2669.28     2854.13    561.66 o 
  20   0 -17      215.94     -408.34    408.34 o 
  22   0 -17     2548.49     2647.83    819.57 o 
  24   0 -17      275.43      -52.42    474.23 o 
   1   1 -17     2364.19     2549.29    277.06 o 
   2   1 -17     3919.36     4561.96    371.84 o 
   3   1 -17      895.69     1028.58    242.44 o 
   4   1 -17     2135.89     2268.74    267.04 o 
   5   1 -17     4006.11     4510.00    314.26 o 
   6   1 -17       71.70      153.50    232.12 o 
   7   1 -17     2021.15     2109.04    309.38 o 
   8   1 -17      433.75      178.56    265.95 o 
   9   1 -17     2522.51     2995.37    322.03 o 
  10   1 -17     7631.57     8062.19    460.17 o 
  11   1 -17      317.69       72.32    247.87 o 
  12   1 -17      217.18      308.12    252.32 o 
  13   1 -17     3588.18     3829.81    585.24 o 
  14   1 -17     3995.95     4175.07    342.89 o 
  15   1 -17     6811.47     7559.48    802.37 o 
  16   1 -17     3229.12     3373.60    407.91 o 
  17   1 -17      522.20      328.27    280.10 o 
  18   1 -17      202.66     -283.53    283.53 o 
  19   1 -17      228.91      191.39    306.19 o 
  20   1 -17     2594.54     2704.26    523.64 o 
  21   1 -17     1275.82     1140.79    328.02 o 
  22   1 -17      487.35      338.35    330.03 o 
  23   1 -17      278.97      114.16    334.65 o 
  24   1 -17      563.27      163.90    349.55 o 
   1   2 -17     1780.81     2154.39    269.00 o 
   2   2 -17     9245.44    10558.25    584.85 o 
   3   2 -17     4907.51     5413.23    340.81 o 
   4   2 -17      571.97      365.84    296.43 o 
   5   2 -17      551.46      545.82    265.54 o 
   6   2 -17      261.41      170.45    293.53 o 
   7   2 -17     2465.81     2259.98    336.11 o 
   8   2 -17      115.57     -282.62    282.62 o 
   9   2 -17      681.18      695.00    259.19 o 
  10   2 -17     1656.44     2622.42    298.97 o 
  11   2 -17     7624.68     6946.61    409.89 o 
  12   2 -17      520.04      576.02    276.66 o 
  13   2 -17      560.45      480.85    271.90 o 
  14   2 -17     4601.41     5342.28    542.61 o 
  15   2 -17     6108.99     7701.23    608.21 o 
  16   2 -17     1930.42     2418.46    320.21 o 
  17   2 -17      856.16      707.07    326.14 o 
  18   2 -17      139.05       87.75    292.33 o 
  19   2 -17     1234.41     1013.71    308.88 o 
  20   2 -17     1707.22     1691.91    352.88 o 
  21   2 -17      218.47      179.28    320.74 o 
  22   2 -17     1021.30      650.47    316.67 o 
  23   2 -17      384.67       72.20    470.86 o 
  24   2 -17      275.91        3.42    493.79 o 
   1   3 -17      413.03      547.64    251.30 o 
   2   3 -17     7910.43     8745.54    661.78 o 
   3   3 -17     2585.71     3069.09    286.49 o 
   4   3 -17     2581.77     2895.84    290.92 o 
   5   3 -17     1603.63     1547.94    272.99 o 
   6   3 -17     3804.62     4289.26    316.23 o 
   7   3 -17      955.05      887.18    283.74 o 
   8   3 -17      297.83      102.86    253.68 o 
   9   3 -17     1902.03     2180.51    311.04 o 
  10   3 -17     1550.78     1994.39    291.82 o 
  11   3 -17     1662.00     1759.29    290.15 o 
  12   3 -17       76.07      111.63    274.21 o 
  13   3 -17     3214.94     3495.57    438.02 o 
  14   3 -17     3473.42     4052.38    344.66 o 
  15   3 -17     3169.14     3018.76    357.73 o 
  16   3 -17     2235.25     2296.68    327.86 o 
  17   3 -17      637.69      122.52    295.28 o 
  18   3 -17     1096.13      963.16    310.77 o 
  19   3 -17      277.67      162.24    309.11 o 
  20   3 -17       92.51     -367.93    367.93 o 
  21   3 -17      157.34      232.98    355.24 o 
  22   3 -17      736.36      314.66    458.07 o 
   1   4 -17     3416.19     3440.08    437.61 o 
   2   4 -17      287.69      414.58    212.68 o 
   3   4 -17     1514.68      781.54    214.31 o 
   4   4 -17     2894.98     2383.39    244.11 o 
   5   4 -17     6159.30     6097.36    590.42 o 
   6   4 -17      634.34     1284.96    300.98 o 
   7   4 -17     2151.69     2096.86    320.39 o 
   8   4 -17      546.18      466.35    496.62 o 
   9   4 -17     2387.59     2495.85    347.55 o 
  10   4 -17     1200.46     1427.60    328.22 o 
  11   4 -17     2980.85     2781.25    371.21 o 
  12   4 -17     1367.60     1605.68    432.50 o 
  13   4 -17     1047.83     1589.54    373.22 o 
  14   4 -17      932.51      646.97    353.00 o 
  15   4 -17     1773.61     1699.21    375.87 o 
  16   4 -17      363.58      632.69    370.80 o 
  17   4 -17     1909.77     1843.87    396.21 o 
  18   4 -17      221.25      187.45    378.40 o 
  19   4 -17      216.52      126.25    377.69 o 
  20   4 -17      344.92      599.77    547.98 o 
   1   5 -17     1055.82     1288.43    370.80 o 
   2   5 -17      746.80      747.07    378.51 o 
   3   5 -17     1107.90     1331.47    390.93 o 
   4   5 -17     2670.19     2529.04    518.68 o 
   5   5 -17      609.66     1025.10    381.28 o 
   6   5 -17      247.96     -489.34    723.57 o 
   7   5 -17      239.47       48.37    514.38 o 
   8   5 -17      821.69      971.75    393.87 o 
   9   5 -17      538.08       -9.14    386.00 o 
  10   5 -17     1290.57     1445.56    600.35 o 
  11   5 -17     2956.36     3012.21    456.76 o 
  12   5 -17      466.31      528.11    848.22 o 
  13   5 -17      340.66      686.65    574.56 o 
  14   5 -17       97.34      -57.51    440.55 o 
  15   5 -17      392.95      444.14    637.60 o 
  16   5 -17       88.20      141.55    428.81 o 
  17   5 -17      580.01      523.61    457.18 o 
   1   6 -17      305.12        7.88    402.03 o 
   2   6 -17     1455.21     2060.38    596.05 o 
   3   6 -17      306.90     -409.78    544.47 o 
   4   6 -17      415.20      255.04    570.26 o 
   5   6 -17      449.68       14.33    564.53 o 
   6   6 -17       87.32     -544.47    544.47 o 
   7   6 -17      285.40     -186.26    564.53 o 
   8   6 -17      120.42     -243.58    575.99 o 
   9   6 -17      174.45     -352.47    584.58 o 
  10   6 -17      647.24     -584.58    584.58 o 
  11   6 -17      283.15      822.43    636.17 o 
  12   6 -17       93.87     -624.70    624.70 o 
  13   6 -17      143.68     -381.13    641.90 o 
   0   0 -16     2821.55     2177.86    481.42 o 
   2   0 -16     7319.07     6813.58    480.23 o 
   4   0 -16     1935.67     2748.95    702.07 o 
   6   0 -16     2892.59     3049.31    368.43 o 
   8   0 -16     6792.12     7104.99    518.44 o 
  10   0 -16     8365.87     7639.62    562.61 o 
  12   0 -16     2791.81     3445.70    422.69 o 
  14   0 -16     3910.97     3134.62    438.17 o 
  16   0 -16     5863.84     5068.55    516.94 o 
  18   0 -16     3777.19     3500.64    465.20 o 
  20   0 -16      197.89      862.21    414.44 o 
  24   0 -16     3987.53     3306.92    707.81 o 
  26   0 -16     3840.54     2857.24    558.48 o 
   0   1 -16     3306.82     3777.49    389.39 o 
   1   1 -16     3810.29     3852.74    440.09 o 
   2   1 -16     2566.32     2178.65    249.96 o 
   3   1 -16     5401.61     5469.68    309.40 o 
   4   1 -16     6149.75     5839.45    380.11 o 
   5   1 -16     4834.35     5034.97    310.98 o 
   6   1 -16     1849.51     2304.58    251.90 o 
   7   1 -16     2524.02     2887.57    285.39 o 
   8   1 -16     2822.04     2957.20    309.77 o 
   9   1 -16     4845.56     4628.98    312.10 o 
  10   1 -16     5730.93     5498.00    339.04 o 
  11   1 -16     7037.23     7517.45    375.93 o 
  12   1 -16     1563.20     1715.54    273.55 o 
  13   1 -16      852.94      505.98    254.03 o 
  14   1 -16       43.00      212.41    253.28 o 
  15   1 -16     2509.51     2679.01    380.43 o 
  16   1 -16      948.59      768.32    275.15 o 
  17   1 -16     5146.38     5162.60    437.10 o 
  18   1 -16      187.26      266.12    275.21 o 
  19   1 -16      561.92      338.48    292.01 o 
  20   1 -16     4109.54     4873.10   1017.29 o 
  21   1 -16      449.24     1068.74    314.80 o 
  22   1 -16     1343.52     1787.37    330.93 o 
  23   1 -16      219.20      226.41    316.87 o 
  24   1 -16       21.62       11.89    413.62 o 
  25   1 -16     1153.67     1470.40    355.30 o 
  26   1 -16      465.84      779.32    351.39 o 
   0   2 -16     6566.59     7352.66    500.30 o 
   1   2 -16     3655.85     4004.19    278.91 o 
   2   2 -16      792.61      701.57    231.52 o 
   3   2 -16     8410.51     8633.13    389.07 o 
   4   2 -16     2036.21     3206.89    838.06 o 
   5   2 -16     2140.41     2447.85    263.42 o 
   6   2 -16     2370.63     2614.75    272.32 o 
   7   2 -16     1862.64     2752.26    330.07 o 
   8   2 -16     3076.45     3171.07    284.48 o 
   9   2 -16      362.07      516.93    243.16 o 
  10   2 -16     9548.63     9968.98   1307.52 o 
  11   2 -16      690.39      845.11    261.09 o 
  12   2 -16     1973.07     1787.90    282.23 o 
  13   2 -16     3203.83     3200.16    352.40 o 
  14   2 -16      208.86       82.76    255.56 o 
  15   2 -16     3231.33     3564.48    325.80 o 
  16   2 -16     5221.92     5307.84    618.87 o 
  17   2 -16      467.18      145.66    277.51 o 
  18   2 -16      124.18     -138.65    424.78 o 
  19   2 -16      506.92      272.76    298.27 o 
  20   2 -16     3678.67     4011.32    839.43 o 
  21   2 -16      153.64      997.64    329.59 o 
  22   2 -16      188.97      309.47    317.98 o 
  23   2 -16       25.95     -222.77    313.50 o 
  24   2 -16      129.98     -192.91    318.73 o 
  25   2 -16      316.77       76.16    339.12 o 
   0   3 -16     3294.26     2699.97    418.38 o 
   1   3 -16     2467.73     2454.03    255.73 o 
   2   3 -16     1804.79     1597.44    239.89 o 
   3   3 -16     1692.78     1651.95    244.16 o 
   4   3 -16     2048.48     1762.03    445.05 o 
   5   3 -16     1790.97     1916.21    253.61 o 
   6   3 -16     1264.06     1254.03    385.90 o 
   7   3 -16       88.75      386.80    232.08 o 
   8   3 -16     2173.55     2491.91    299.04 o 
   9   3 -16      443.21      343.70    294.91 o 
  10   3 -16       69.68       17.27    291.60 o 
  11   3 -16     1614.44     1562.14    276.45 o 
  12   3 -16      151.68      197.99    332.96 o 
  13   3 -16      969.70      729.71    289.94 o 
  14   3 -16     1511.35     1656.56    287.32 o 
  15   3 -16      646.19      381.31    271.71 o 
  16   3 -16     2221.96     2006.22    307.78 o 
  17   3 -16      689.93      345.85    281.94 o 
  18   3 -16     2117.22     2450.30    623.73 o 
  19   3 -16      343.17      187.35    313.11 o 
  20   3 -16     1753.58     1838.08    478.55 o 
  21   3 -16      824.34      548.69    343.80 o 
  22   3 -16      890.76      974.54    404.29 o 
  23   3 -16      439.57      616.01    386.62 o 
  24   3 -16      813.30      940.19    412.20 o 
   0   4 -16       39.17       15.32    264.89 o 
   1   4 -16     1790.71     1465.59    207.00 o 
   2   4 -16     1850.69     1333.22    296.77 o 
   3   4 -16       72.51     -194.81    194.81 o 
   4   4 -16      194.09     -146.78    243.77 o 
   5   4 -16     2064.10     2161.85    290.89 o 
   6   4 -16      349.83      326.86    279.60 o 
   7   4 -16      369.87      -35.37    260.22 o 
   8   4 -16     2113.98     2249.87    351.99 o 
   9   4 -16      330.23      318.76    283.58 o 
  10   4 -16     1844.26     1953.08    317.43 o 
  11   4 -16     1861.70     2246.28    325.17 o 
  12   4 -16     1614.16     1776.01    337.91 o 
  13   4 -16      496.29      387.24    323.70 o 
  14   4 -16      630.98      383.23    347.05 o 
  15   4 -16      753.83      496.97    333.69 o 
  16   4 -16      109.54      -68.18    335.07 o 
  17   4 -16     1836.65     1859.67    384.89 o 
  18   4 -16      638.91      688.72    484.73 o 
  19   4 -16       31.34      146.01    367.05 o 
  20   4 -16      581.93      497.56    395.30 o 
  21   4 -16     2128.93     2148.24    458.85 o 
  22   4 -16       95.85      426.76    385.39 o 
   0   5 -16      362.03       97.43    464.23 o 
   1   5 -16      966.50      902.41    346.43 o 
   2   5 -16      506.48      210.32    334.98 o 
   3   5 -16      791.30      749.42    346.48 o 
   4   5 -16      550.24      325.63    341.56 o 
   5   5 -16     1206.11     1630.98    369.76 o 
   6   5 -16      292.57      479.78    349.18 o 
   7   5 -16     4250.87     4326.42    450.68 o 
   8   5 -16      162.89      426.44    558.79 o 
   9   5 -16      612.57      520.79    364.23 o 
  10   5 -16      542.79      705.40    550.20 o 
  11   5 -16      954.73     1058.16    388.64 o 
  12   5 -16     3315.82     4097.44    460.71 o 
  13   5 -16      638.43      959.77    411.27 o 
  14   5 -16      470.49      440.32    416.22 o 
  15   5 -16      462.20       79.75    423.20 o 
  16   5 -16      154.22      549.48    436.54 o 
  17   5 -16      290.01      402.59    446.52 o 
  18   5 -16      567.09       -8.69    448.96 o 
  19   5 -16       64.06       26.27    468.79 o 
   0   6 -16     2900.90     3292.59    587.45 o 
   1   6 -16      974.60      272.23    504.35 o 
   2   6 -16      164.58       94.57    492.89 o 
   3   6 -16      444.14     1054.55    547.33 o 
   4   6 -16      394.63      335.28    507.21 o 
   5   6 -16      312.86      320.95    521.54 o 
   6   6 -16      716.48      424.11    535.87 o 
   7   6 -16       62.03      991.50    547.33 o 
   8   6 -16     1134.22      240.71    555.93 o 
   9   6 -16       72.68      395.45    558.79 o 
  10   6 -16      331.44     -392.59    561.66 o 
  11   6 -16      600.70      702.07    581.72 o 
  12   6 -16      288.13      -40.12    581.72 o 
  13   6 -16      150.94     -452.77    584.58 o 
  14   6 -16      547.50     1051.68    630.43 o 
  15   6 -16      276.97      868.28    607.51 o 
  16   6 -16     1101.34     1392.69    684.88 o 
   2   0 -15    12851.59    13241.81    707.93 o 
   4   0 -15     5519.52     5696.23    423.26 o 
   6   0 -15    41362.40    40087.85   1768.95 o 
   8   0 -15       72.04       64.01    290.77 o 
  10   0 -15      991.17      615.62    317.82 o 
  12   0 -15     3497.50     3547.81    462.80 o 
  14   0 -15     4275.02     4008.11    433.95 o 
  16   0 -15     5323.33     5379.63    491.46 o 
  18   0 -15     1812.65     1759.49    535.87 o 
  20   0 -15      977.98     1162.91    508.65 o 
  22   0 -15     6753.55     7734.57    612.76 o 
  24   0 -15      832.55      388.48    449.41 o 
  26   0 -15     1119.16     1534.10    501.03 o 
   1   1 -15     6433.04     6761.55    352.36 o 
   2   1 -15     3225.32     3191.13    248.50 o 
   3   1 -15     3015.00     3085.77    243.63 o 
   4   1 -15     7821.23     7941.67    355.63 o 
   5   1 -15     2417.00     2625.08    237.89 o 
   6   1 -15      949.19      924.47    210.36 o 
   7   1 -15     5833.15     5721.72    314.53 o 
   8   1 -15     2896.17     3060.22    351.99 o 
   9   1 -15     5120.77     5494.70    320.83 o 
  10   1 -15     5115.83     5264.62    446.29 o 
  11   1 -15      347.54      353.07    229.63 o 
  12   1 -15      277.92      207.36    235.37 o 
  13   1 -15       71.42      -18.18    237.21 o 
  14   1 -15     2966.94     2910.95    524.73 o 
  15   1 -15     2215.58     2617.59    292.05 o 
  16   1 -15     6711.99     7080.30    386.89 o 
  17   1 -15     1571.76     1811.17    306.11 o 
  18   1 -15     3139.91     3826.79    647.72 o 
  19   1 -15     3909.68     3794.89    580.13 o 
  20   1 -15     1039.43     1011.08    289.98 o 
  21   1 -15     2401.50     1968.46    360.70 o 
  22   1 -15        4.21     -191.47    287.74 o 
  23   1 -15     1869.97     2098.62    337.63 o 
  24   1 -15      752.26      527.80    323.76 o 
  25   1 -15       84.34       49.96    326.81 o 
  26   1 -15      547.04      215.91    403.69 o 
  27   1 -15      106.28     -133.55    348.29 o 
   1   2 -15     3118.61     3425.54    261.07 o 
   2   2 -15     1148.75      958.01    212.39 o 
   3   2 -15    12640.15    13645.45    598.92 o 
   4   2 -15     5563.77     6033.60    303.67 o 
   5   2 -15      278.60      470.06    226.22 o 
   6   2 -15    11165.34    11188.38    454.74 o 
   7   2 -15     2283.93     2933.83    251.31 o 
   8   2 -15     1150.44     1331.48    230.86 o 
   9   2 -15      639.31      727.26    228.56 o 
  10   2 -15     6895.99     7453.58    368.94 o 
  11   2 -15     1021.35      773.14    240.96 o 
  12   2 -15      170.38      127.64    237.90 o 
  13   2 -15      825.44      711.64    298.35 o 
  14   2 -15     1817.22     1895.95    286.08 o 
  15   2 -15      943.99      682.19    263.13 o 
  16   2 -15      909.12      583.27    263.89 o 
  17   2 -15     1344.54     1404.79    291.81 o 
  18   2 -15      434.49      -64.79    272.74 o 
  19   2 -15     5950.54     7424.01    912.70 o 
  20   2 -15      599.81      127.65    288.29 o 
  21   2 -15     5814.84     6539.76    934.19 o 
  22   2 -15      980.92      261.36    553.66 o 
  23   2 -15      936.89      876.71    304.57 o 
  24   2 -15        2.63      -85.58    314.17 o 
  25   2 -15     1924.26     1381.50    334.89 o 
  26   2 -15     1460.01     1674.82    386.29 o 
   1   3 -15      233.96      205.93    201.52 o 
   2   3 -15     4393.25     4525.69    299.46 o 
   3   3 -15      816.75      557.84    208.37 o 
   4   3 -15     6107.88     6140.92    321.73 o 
   5   3 -15      399.25      392.52    202.50 o 
   6   3 -15     5575.51     6134.10    512.54 o 
   7   3 -15      785.94      529.77    220.30 o 
   8   3 -15     2996.22     3133.64    441.74 o 
   9   3 -15     5434.84     5643.71    401.17 o 
  10   3 -15      116.86      -16.62    217.62 o 
  11   3 -15      931.14     1256.77    249.68 o 
  12   3 -15     6891.12     7237.40    481.53 o 
  13   3 -15     1926.11     2275.34    275.84 o 
  14   3 -15      147.23      439.03    281.26 o 
  15   3 -15     1518.35     2132.87    280.27 o 
  16   3 -15      353.83      281.66    262.12 o 
  17   3 -15      437.93      370.97    266.36 o 
  18   3 -15     1160.07     1117.95    295.32 o 
  19   3 -15      217.95     -269.04    269.04 o 
  20   3 -15      215.86       72.48    280.75 o 
  21   3 -15     3325.02     3113.54    435.14 o 
  22   3 -15     1147.22     1612.49    569.19 o 
  23   3 -15      665.27      466.36    643.33 o 
  24   3 -15      256.78      970.10    385.33 o 
  25   3 -15       52.17      185.35    483.39 o 
   1   4 -15     3622.99     3231.86    217.41 o 
   2   4 -15     1160.22     1323.89    238.24 o 
   3   4 -15      519.55      390.20    159.55 o 
   4   4 -15     2529.61     2245.63    188.35 o 
   5   4 -15     1141.02      727.19    274.07 o 
   6   4 -15      400.27      212.65    234.65 o 
   7   4 -15     1258.65     1436.46    263.68 o 
   8   4 -15      240.71      377.46    250.19 o 
   9   4 -15     3029.64     3496.85    350.06 o 
  10   4 -15      198.64       95.01    257.90 o 
  11   4 -15      655.45      777.26    355.12 o 
  12   4 -15      975.43      905.98    512.76 o 
  13   4 -15      161.59      -48.07    293.30 o 
  14   4 -15     1366.04     1430.55    322.44 o 
  15   4 -15     4837.08     5473.23    440.40 o 
  16   4 -15     1828.26     1374.01    338.05 o 
  17   4 -15      567.59      954.10    343.61 o 
  18   4 -15      470.39      491.55    357.52 o 
  19   4 -15     1668.63     1784.40    385.68 o 
  20   4 -15      689.86      155.49    357.47 o 
  21   4 -15      465.11      323.56    433.01 o 
  22   4 -15        0.41     -265.34    387.94 o 
  23   4 -15       37.42     -437.42    602.92 o 
   1   5 -15       81.05     -455.63    455.63 o 
   2   5 -15     3083.02     2525.39    377.70 o 
   3   5 -15     3808.39     4217.57    404.71 o 
   4   5 -15     2011.95     2023.31    352.30 o 
   5   5 -15     1096.47      500.72    320.08 o 
   6   5 -15     2560.05     2846.00    372.57 o 
   7   5 -15      114.07        4.06    315.15 o 
   8   5 -15      217.82      705.29    425.54 o 
   9   5 -15     2089.16     1757.97    362.77 o 
  10   5 -15      120.21     -165.14    331.41 o 
  11   5 -15     1013.26      860.61    358.70 o 
  12   5 -15     1381.23     1247.81    387.56 o 
  13   5 -15     1466.41     1278.06    573.12 o 
  14   5 -15      434.60      504.51    843.92 o 
  15   5 -15       90.93     1301.68    962.85 o 
  16   5 -15     1114.56      508.62    422.45 o 
  17   5 -15      171.21      786.75    454.20 o 
  18   5 -15       65.39      117.25    763.69 o 
  19   5 -15     2171.30     2647.90    501.92 o 
  20   5 -15      135.91      696.18    587.45 o 
  21   5 -15      210.98      685.15    466.48 o 
   1   6 -15       98.70      312.35    461.36 o 
   2   6 -15      115.65      335.28    455.63 o 
   3   6 -15     1613.64     1260.87    504.35 o 
   4   6 -15      665.19     -103.16    490.02 o 
   5   6 -15      643.86      690.61    490.02 o 
   6   6 -15      901.53     1080.34    515.81 o 
   7   6 -15      181.78     -243.58    487.15 o 
   8   6 -15     3284.01     3283.99    596.05 o 
   9   6 -15     1123.27      378.26    533.00 o 
  10   6 -15     1793.78     1642.00    575.99 o 
  11   6 -15       96.61       22.92    533.00 o 
  12   6 -15      346.20      -22.92    558.79 o 
  13   6 -15      696.09      386.86    567.39 o 
  14   6 -15      605.43     -570.26    570.26 o 
  16   6 -15      663.87      696.34    593.18 o 
  17   6 -15       91.41      570.26    644.76 o 
  18   6 -15      152.04      -20.06    610.38 o 
   0   0 -14     6193.82     7367.49    613.24 o 
   2   0 -14    22056.82    21608.41    980.04 o 
   4   0 -14     1732.76     1578.30    273.30 o 
   6   0 -14     7318.34     7015.54    460.71 o 
   8   0 -14     3412.44     3405.85    356.20 o 
  10   0 -14    20494.46    19324.81    926.66 o 
  12   0 -14     6199.75     6791.50    498.02 o 
  14   0 -14    10805.17    11645.55    675.49 o 
  16   0 -14     1749.31     2312.14    386.28 o 
  18   0 -14     6441.37     6243.01    626.14 o 
  20   0 -14      316.26      360.90    377.04 o 
  22   0 -14      207.16      358.01    400.11 o 
  24   0 -14     3875.57     4250.34    523.12 o 
  26   0 -14      985.69      627.85    465.39 o 
  28   0 -14     1753.96     1289.55    548.76 o 
   0   1 -14     6596.73     6377.15    426.38 o 
   1   1 -14     3574.79     3872.72    237.61 o 
   2   1 -14    13174.04    13387.46    501.38 o 
   3   1 -14    21292.74    21041.30    709.48 o 
   4   1 -14    10040.20     9520.51    476.07 o 
   5   1 -14     4405.02     4508.99    259.79 o 
   6   1 -14     4011.54     4157.80    256.27 o 
   7   1 -14     7570.79     7105.20    335.80 o 
   8   1 -14     6826.45     6695.02    318.94 o 
   9   1 -14     4846.58     4807.20    285.79 o 
  10   1 -14     1234.84     1276.40    245.62 o 
  11   1 -14     4051.59     3962.41    270.15 o 
  12   1 -14     1013.45     1179.65    266.91 o 
  13   1 -14      208.58      135.68    251.89 o 
  14   1 -14     8199.43     7952.20    398.58 o 
  15   1 -14     3343.38     3475.56    289.41 o 
  16   1 -14     2707.56     2820.02    282.64 o 
  17   1 -14     4265.32     4904.42    332.21 o 
  18   1 -14     3639.15     3851.27    643.66 o 
  19   1 -14     1326.08     1256.91    368.53 o 
  20   1 -14     1411.70     1023.09    274.16 o 
  21   1 -14     1972.13     1641.46    304.10 o 
  22   1 -14      594.12      652.32    286.88 o 
  23   1 -14     1548.74     1665.86    331.00 o 
  24   1 -14      535.38      639.12    300.91 o 
  25   1 -14      252.06     -327.17    327.17 o 
  26   1 -14      588.65      215.31    321.01 o 
  27   1 -14      322.40      948.62    509.42 o 
  28   1 -14      191.47     -141.01    526.12 o 
   0   2 -14    13727.72    13469.62    690.74 o 
   1   2 -14     7045.98     7431.12    604.29 o 
   2   2 -14     9014.15     9234.19    609.67 o 
   3   2 -14     5743.78     5299.02    297.44 o 
   4   2 -14     5895.85     5554.82    284.99 o 
   5   2 -14     3550.38     2975.24    322.62 o 
   6   2 -14     5332.84     5596.71    355.76 o 
   7   2 -14     5008.71     5099.46    350.78 o 
   8   2 -14     1009.25     1190.86    282.91 o 
   9   2 -14     1171.06     1379.33    220.76 o 
  10   2 -14     4446.59     4793.24    301.40 o 
  11   2 -14     2200.22     1841.49    243.76 o 
  12   2 -14     6857.73     6809.53    349.89 o 
  13   2 -14      590.00      705.94    234.07 o 
  14   2 -14     3856.16     3801.14    305.09 o 
  15   2 -14      429.17      638.78    244.54 o 
  16   2 -14     1071.63      972.49    260.56 o 
  17   2 -14     3497.34     3821.79    314.02 o 
  18   2 -14     1241.93     1401.16    361.50 o 
  19   2 -14       48.93     -179.00    255.57 o 
  20   2 -14     4438.12     4363.58   1044.39 o 
  21   2 -14     1838.11     1270.79    367.26 o 
  22   2 -14      729.06      811.69    307.49 o 
  23   2 -14      261.47      299.63    300.18 o 
  24   2 -14      572.66      675.31    308.95 o 
  25   2 -14      188.53      -31.86    321.03 o 
  26   2 -14     2922.70     2021.32    514.25 o 
  27   2 -14     1444.59     1427.47    497.99 o 
   0   3 -14    25001.52    24297.46   1230.78 o 
   1   3 -14     1262.23      895.47    193.05 o 
   2   3 -14     2963.96     2814.48    226.85 o 
   3   3 -14     1399.63     1250.59    231.21 o 
   4   3 -14     5743.32     5681.23    334.61 o 
   5   3 -14     6664.15     6402.75    407.00 o 
   6   3 -14      915.05      905.49    200.26 o 
   7   3 -14     1474.43     1648.00    316.00 o 
   8   3 -14    11707.73    10816.41    430.97 o 
   9   3 -14     5318.54     5574.76    302.61 o 
  10   3 -14     7559.75     7508.37    560.86 o 
  11   3 -14     4460.32     4684.21    287.66 o 
  12   3 -14      306.00      485.53    225.08 o 
  13   3 -14     2290.85     2391.28    265.87 o 
  14   3 -14     1628.39     1923.00    258.10 o 
  15   3 -14      201.68      380.68    243.75 o 
  16   3 -14     4296.31     5062.32    324.47 o 
  17   3 -14     2389.09     2144.43    280.43 o 
  18   3 -14      200.48      -53.38    248.66 o 
  19   3 -14     2178.22     2006.55    283.61 o 
  20   3 -14      180.49     -127.79    258.21 o 
  21   3 -14      299.82      335.88    269.02 o 
  22   3 -14     1015.07     1534.59    292.08 o 
  23   3 -14     1131.46     1510.16    550.47 o 
  24   3 -14     1417.72     4074.62   1358.90 o 
  25   3 -14      520.79      383.82    384.63 o 
  26   3 -14      252.66      608.45    419.22 o 
   0   4 -14     6003.94     5775.70    424.11 o 
   1   4 -14     4944.99     4647.14    231.56 o 
   2   4 -14     1521.14     1415.56    165.43 o 
   3   4 -14     4596.94     4336.43    442.74 o 
   4   4 -14     4955.41     5116.38    359.63 o 
   5   4 -14     5594.21     5078.86    316.77 o 
   6   4 -14      997.43      878.65    227.08 o 
   7   4 -14      155.50     -172.32    215.93 o 
   8   4 -14     1346.06     1468.80    248.32 o 
   9   4 -14     2494.52     2243.88    274.74 o 
  10   4 -14      625.87      869.81    252.43 o 
  11   4 -14     2862.98     3110.07    574.32 o 
  12   4 -14     3659.89     3327.35    323.97 o 
  13   4 -14     2716.53     2675.67    386.83 o 
  14   4 -14      294.02      396.75    306.95 o 
  15   4 -14     3626.00     3325.37    358.40 o 
  16   4 -14      164.59      429.95    306.68 o 
  17   4 -14     2498.17     3817.97    942.46 o 
  18   4 -14      859.17      655.63    344.03 o 
  19   4 -14     6419.04     6547.06    474.23 o 
  20   4 -14     1120.26     1238.29    367.63 o 
  21   4 -14     1943.45     1364.49    386.32 o 
  22   4 -14      502.44      256.35    374.07 o 
  23   4 -14     2265.29     2928.90    431.06 o 
  24   4 -14      178.19      -58.33    388.67 o 
  25   4 -14      153.22     -290.55    440.65 o 
   0   5 -14        9.34      -63.04    395.45 o 
   1   5 -14     6431.04     5888.91    442.74 o 
   2   5 -14     1503.28     1418.12    308.89 o 
   3   5 -14      596.18      411.89    286.59 o 
   4   5 -14     4699.73     4417.78    386.00 o 
   5   5 -14     1116.57      894.91    303.86 o 
   6   5 -14      930.73      715.06    303.76 o 
   7   5 -14     1590.66     1750.57    372.53 o 
   8   5 -14     1213.58     1185.94    315.71 o 
   9   5 -14      534.58      533.42    323.81 o 
  10   5 -14      915.72     1195.47    330.81 o 
  11   5 -14     1365.70     1757.39    353.75 o 
  12   5 -14     1942.53     2261.63    394.02 o 
  13   5 -14      880.91      890.02    360.53 o 
  14   5 -14      310.00     -354.53    354.53 o 
  15   5 -14      796.28      362.83    528.71 o 
  16   5 -14       68.86     -143.02    370.33 o 
  17   5 -14     1969.68     1431.75    427.32 o 
  18   5 -14      107.22      755.45    420.56 o 
  19   5 -14      194.88      438.72    432.58 o 
  20   5 -14      828.55      -93.39    445.29 o 
  21   5 -14      446.40      620.50    459.31 o 
  22   5 -14      981.52     1148.22    491.12 o 
   1   6 -14      121.81     -401.19    401.19 o 
   2   6 -14       99.75      120.36    409.78 o 
   3   6 -14      551.33      553.06    435.57 o 
   4   6 -14      662.46      659.09    475.69 o 
   5   6 -14      310.68      292.29    438.44 o 
   6   6 -14     1402.47     1616.21    498.62 o 
   7   6 -14      517.25       74.51    464.23 o 
   8   6 -14     1861.61     1610.47    518.68 o 
   9   6 -14      434.80      484.29    492.89 o 
  10   6 -14     1084.67      544.47    504.35 o 
  11   6 -14      348.99      510.08    515.81 o 
  12   6 -14      826.92     1412.75    555.93 o 
  13   6 -14      158.98      725.00    547.33 o 
  14   6 -14      568.83     1255.14    575.99 o 
  15   6 -14      187.86     -541.60    541.60 o 
  16   6 -14     1608.82      621.84    627.57 o 
  17   6 -14      300.15     -137.55    590.32 o 
  18   6 -14      101.58      899.80    633.30 o 
  19   6 -14       79.70     -209.19    633.30 o 
   2   0 -13    74363.59    73826.39   2991.82 o 
   4   0 -13    25348.02    25318.98   1108.38 o 
   6   0 -13      308.53      331.49    239.08 o 
   8   0 -13     3326.76     3015.24    320.64 o 
  10   0 -13      454.47      168.87    253.36 o 
  12   0 -13     4537.65     4110.67    249.31 o 
  14   0 -13    30672.78    29643.87   1403.15 o 
  16   0 -13      235.01        5.26    669.12 o 
  18   0 -13     4772.75     5191.46    467.60 o 
  20   0 -13     1641.70     1544.21    420.62 o 
  22   0 -13     7050.76     6384.11    567.53 o 
  24   0 -13     3577.88     3629.05    492.91 o 
  28   0 -13      665.23      480.65    709.24 o 
   1   1 -13    34072.02    34797.26   1038.39 o 
   2   1 -13     2213.84     2392.27    197.17 o 
   3   1 -13    12654.52    12120.60    456.67 o 
   4   1 -13     5484.04     5604.58    288.29 o 
   5   1 -13     4632.05     4669.42    253.13 o 
   6   1 -13      410.09      157.68    165.47 o 
   7   1 -13     3230.60     3022.07    222.59 o 
   8   1 -13     1247.49     1379.51    141.47 o 
   9   1 -13     6670.38     6783.27    265.94 o 
  10   1 -13     3246.63     3252.63    300.74 o 
  11   1 -13      242.05      214.91    174.51 o 
  12   1 -13     9834.50     9541.02    397.91 o 
  13   1 -13    16660.22    16739.08    495.76 o 
  14   1 -13     6668.25     6485.01    274.63 o 
  15   1 -13     3790.84     3835.82    283.43 o 
  16   1 -13     2214.18     2171.34    256.02 o 
  17   1 -13     3246.72     3584.16    296.74 o 
  18   1 -13     3201.49     3219.05    296.67 o 
  19   1 -13       37.21       28.90    237.47 o 
  20   1 -13       93.39      340.48    250.48 o 
  21   1 -13     1064.78      991.35    280.83 o 
  22   1 -13      115.28      -59.74    261.50 o 
  23   1 -13      484.73      391.03    279.65 o 
  24   1 -13     2989.38     3508.25    414.86 o 
  25   1 -13     1033.78      994.97    308.42 o 
  26   1 -13     1483.38     1199.76    317.24 o 
  27   1 -13      325.68      167.71    320.01 o 
  28   1 -13      171.38     -470.59    470.59 o 
  29   1 -13      923.33      303.61    351.16 o 
   1   2 -13    18714.74    19352.69    596.30 o 
   2   2 -13     2746.78     2632.19    263.06 o 
   3   2 -13     1344.18     1131.37    183.09 o 
   4   2 -13      816.41      873.03    179.09 o 
   5   2 -13     5864.73     5467.08    333.79 o 
   6   2 -13     9537.74    10070.79    340.50 o 
   7   2 -13      586.29      534.42    150.02 o 
   8   2 -13      428.40      163.07    147.78 o 
   9   2 -13     1567.08     1194.09    203.15 o 
  10   2 -13      246.28      349.21    195.49 o 
  11   2 -13     3483.37     3778.17    259.53 o 
  12   2 -13      449.87      472.55    207.46 o 
  13   2 -13     1816.85     1944.72    172.57 o 
  14   2 -13     6748.74     6481.63    279.66 o 
  15   2 -13     1249.57     1173.61    252.62 o 
  16   2 -13     3746.96     3565.29    293.50 o 
  17   2 -13     3231.78     3039.32    295.00 o 
  18   2 -13      572.21      734.95    252.68 o 
  19   2 -13      655.74      663.78    269.15 o 
  20   2 -13      308.14      221.37    254.98 o 
  21   2 -13      550.09      511.02    270.75 o 
  22   2 -13      989.77      823.49    293.04 o 
  23   2 -13     1121.00      743.55    302.96 o 
  24   2 -13     1831.13     2023.84    327.43 o 
  25   2 -13     1681.96     1838.80    334.90 o 
  26   2 -13      419.35      140.45    321.56 o 
  27   2 -13     2413.28     2600.33    375.10 o 
  28   2 -13      386.70      -78.88    333.50 o 
   1   3 -13     4463.10     4527.46    235.56 o 
   2   3 -13      813.88      815.59    152.21 o 
   3   3 -13     9020.58     8407.34    341.21 o 
   4   3 -13     5020.90     4616.78    248.78 o 
   5   3 -13     2945.51     2983.55    253.55 o 
   6   3 -13     3573.05     3685.55    232.38 o 
   7   3 -13     3020.12     2810.21    223.47 o 
   8   3 -13     2223.96     2357.61    214.49 o 
   9   3 -13     1392.06     1281.22    196.17 o 
  10   3 -13      582.49      320.64    159.36 o 
  11   3 -13     4118.60     4311.37    265.44 o 
  12   3 -13     5460.91     6521.93    395.72 o 
  13   3 -13     2730.98     2904.16    199.36 o 
  14   3 -13     1471.05     1658.66    260.28 o 
  15   3 -13     1398.83     1617.21    237.20 o 
  16   3 -13      154.69       89.96    221.31 o 
  17   3 -13      260.89      342.80    293.25 o 
  18   3 -13      343.37      136.70    238.93 o 
  19   3 -13      407.39      232.72    395.42 o 
  20   3 -13      857.62      648.03    262.40 o 
  21   3 -13      160.65     -252.39    252.39 o 
  22   3 -13      695.39      474.60    265.52 o 
  23   3 -13      279.24      346.08    345.63 o 
  24   3 -13     1784.42     2130.91    430.51 o 
  25   3 -13      271.26       89.89    370.61 o 
  26   3 -13      738.06     -199.22    454.51 o 
  27   3 -13      745.08      756.35    481.54 o 
   1   4 -13     1705.23     1685.58    180.15 o 
   2   4 -13     1131.56     1370.01    181.31 o 
   3   4 -13     1903.62     2033.45    205.66 o 
   4   4 -13     3304.30     3303.01    239.92 o 
   5   4 -13     2497.34     2558.35    229.16 o 
   6   4 -13     1302.12     1191.42    210.67 o 
   7   4 -13      516.46      327.23    202.41 o 
   8   4 -13     2011.41     1752.88    239.43 o 
   9   4 -13     1305.90     1479.89    244.39 o 
  10   4 -13      320.01      261.04    171.45 o 
  11   4 -13      462.97      746.89    188.61 o 
  12   4 -13     1773.09     2093.94    413.17 o 
  13   4 -13      207.72      176.58    266.54 o 
  14   4 -13      535.02      627.43    272.92 o 
  15   4 -13     2542.25     2391.65    322.56 o 
  16   4 -13       96.83     -282.85    282.85 o 
  17   4 -13      454.19       28.67    290.35 o 
  18   4 -13      217.94       16.15    306.91 o 
  19   4 -13      971.87      882.76    330.54 o 
  20   4 -13      296.38      -22.04    546.63 o 
  21   4 -13     1251.64      843.73    362.66 o 
  22   4 -13      506.24      462.09    367.66 o 
  23   4 -13      504.04      199.24    376.12 o 
  24   4 -13      830.29     1801.86    473.33 o 
  25   4 -13      515.99      107.16    384.63 o 
  26   4 -13      492.00      745.57    399.95 o 
   1   5 -13     4170.69     4289.44    356.63 o 
   2   5 -13      940.61     1293.05    298.02 o 
   3   5 -13        2.83      -34.25    261.37 o 
   4   5 -13      269.76      156.40    449.90 o 
   5   5 -13     2989.11     3280.90    383.99 o 
   6   5 -13       28.06      -23.24    270.37 o 
   7   5 -13       42.70      324.35    271.27 o 
   8   5 -13     3968.66     4268.06    293.39 o 
   9   5 -13      234.61       60.87    277.09 o 
  10   5 -13       69.57     -113.36    259.07 o 
  11   5 -13      916.46      920.70    321.12 o 
  12   5 -13      953.76     1560.37    331.85 o 
  13   5 -13      388.05      132.56    314.26 o 
  14   5 -13      198.98       88.38    335.47 o 
  15   5 -13     1211.82     1555.07    369.79 o 
  16   5 -13       62.21      232.11    533.00 o 
  17   5 -13     1571.42     1134.93    402.23 o 
  18   5 -13      499.70      732.07    402.03 o 
  19   5 -13      373.45      863.48    500.05 o 
  20   5 -13      419.55      492.49    427.42 o 
  21   5 -13      385.61       11.46    604.64 o 
  22   5 -13     2049.11     1850.80    584.58 o 
  23   5 -13       27.32      720.65    456.66 o 
  24   5 -13      716.22     1309.63    541.60 o 
   1   6 -13     1348.10     2043.18    449.90 o 
   2   6 -13      343.81      530.14    412.65 o 
   3   6 -13      428.03      627.57    406.92 o 
   4   6 -13     1938.79     1650.59    475.69 o 
   5   6 -13      378.82      756.52    418.38 o 
   6   6 -13      212.39      346.74    415.51 o 
   7   6 -13       36.20       28.66    444.17 o 
   8   6 -13      739.82      478.54    445.60 o 
   9   6 -13       35.50      169.07    444.17 o 
  10   6 -13     1798.32     2192.19    524.41 o 
  11   6 -13      289.16     -323.81    464.23 o 
  12   6 -13     1527.70     1071.74    541.60 o 
  13   6 -13      218.44      346.74    504.35 o 
  14   6 -13     3108.99     3137.85    618.97 o 
  15   6 -13      189.37      386.86    544.47 o 
  16   6 -13      189.15     -533.00    533.00 o 
  17   6 -13      582.82      381.13    590.32 o 
  18   6 -13      527.12      819.57    610.38 o 
  19   6 -13      126.10      335.28    618.97 o 
  20   6 -13      359.15       40.12    639.03 o 
  21   6 -13      144.42      100.30    644.76 o 
  17   7 -13     1145.53     1415.61    661.96 o 
   0   0 -12    61254.05    59421.33   3567.69 o 
   2   0 -12     6313.87     5893.81    689.18 o 
   4   0 -12     2733.78     2681.78    273.55 o 
   6   0 -12    39868.71    40629.49   1716.21 o 
   8   0 -12     2686.57     2481.68    279.72 o 
  10   0 -12    19264.98    18668.47    894.52 o 
  12   0 -12    18678.69    19226.15    689.16 o 
  14   0 -12     8381.17     8746.22    399.37 o 
  16   0 -12     1197.57     1050.90    312.51 o 
  18   0 -12     3499.71     4074.33    413.60 o 
  20   0 -12     3844.88     3370.43    437.01 o 
  22   0 -12     2920.92     2920.83    440.22 o 
  24   0 -12     5801.28     6182.48   1061.71 o 
  26   0 -12      774.59      213.75    432.71 o 
  28   0 -12      401.59       20.91    583.15 o 
  30   0 -12     8122.36     8800.29    980.04 o 
   0   1 -12     9657.70    10336.45    730.73 o 
   1   1 -12     2225.64     1766.00    168.51 o 
   2   1 -12     3004.51     2691.24    186.46 o 
   3   1 -12    17589.53    18092.68    555.52 o 
   4   1 -12    10445.53    10836.88    471.52 o 
   5   1 -12       76.52       48.41    197.83 o 
   6   1 -12    49879.87    49666.22   1423.11 o 
   7   1 -12     3225.94     3325.46    179.24 o 
   8   1 -12     6573.67     6780.22    274.90 o 
   9   1 -12     1709.34     1861.45    153.48 o 
  10   1 -12      758.43      467.15    136.65 o 
  11   1 -12     1781.77     1383.48    158.12 o 
  12   1 -12    19560.65    19791.10    505.97 o 
  13   1 -12     9002.54     8879.70    326.10 o 
  14   1 -12      600.98      519.71    200.26 o 
  15   1 -12     4670.12     4912.51    317.83 o 
  16   1 -12     1448.04     1556.21    238.10 o 
  17   1 -12     9374.13     9910.31    431.09 o 
  18   1 -12     5866.62     6060.03    343.35 o 
  19   1 -12     6106.43     6487.52    381.35 o 
  20   1 -12     1722.40     2119.42    367.38 o 
  21   1 -12     1868.25     1486.11    273.42 o 
  22   1 -12     3348.31     2758.95    491.79 o 
  23   1 -12      987.43      517.63    279.12 o 
  24   1 -12     5107.01     4723.94    478.54 o 
  25   1 -12     3128.01     3618.47    368.30 o 
  26   1 -12       11.92      141.65    287.94 o 
  27   1 -12      962.65     1114.48    318.85 o 
  28   1 -12      378.63       47.80    312.48 o 
  29   1 -12      396.16       34.16    332.46 o 
  30   1 -12      491.97      398.12    352.12 o 
   0   2 -12    28561.47    28012.56   1226.86 o 
   1   2 -12     5521.08     5421.12    289.77 o 
   2   2 -12     2837.76     2941.00    259.34 o 
   3   2 -12     5132.80     4851.10    254.79 o 
   4   2 -12     4092.39     4145.44    198.27 o 
   5   2 -12    10758.79    11002.33    365.35 o 
   6   2 -12    12594.12    12896.02    397.46 o 
   7   2 -12     2484.95     2574.26    170.59 o 
   8   2 -12     8774.70     8447.00    349.80 o 
   9   2 -12     1210.99     1063.82    173.39 o 
  10   2 -12     1596.70     1214.11    192.71 o 
  11   2 -12     6250.67     6370.74    243.61 o 
  12   2 -12     8725.54     8977.91    308.43 o 
  13   2 -12     3654.13     3885.80    250.46 o 
  14   2 -12       37.54      241.76    157.05 o 
  15   2 -12     1898.23     2034.97    194.04 o 
  16   2 -12     4158.86     4005.55    286.90 o 
  17   2 -12     1236.96     1364.71    207.84 o 
  18   2 -12    11856.56    12163.90    473.62 o 
  19   2 -12     7551.14     7659.74    447.53 o 
  20   2 -12     1538.06     1473.20    445.46 o 
  21   2 -12     1930.01     1945.30    294.25 o 
  22   2 -12      961.78      957.37    275.77 o 
  23   2 -12     6202.29     7066.14    822.11 o 
  24   2 -12     5243.14     5306.23    562.17 o 
  25   2 -12     1269.41      784.36    313.77 o 
  26   2 -12      144.07       17.00    294.06 o 
  27   2 -12      651.26      574.23    317.89 o 
  28   2 -12      324.62      166.03    322.69 o 
  29   2 -12      685.61      124.94    334.71 o 
   0   3 -12    30634.26    28916.89   1828.26 o 
   1   3 -12    16256.34    15245.01    426.12 o 
   2   3 -12     5544.13     5296.96    196.25 o 
   3   3 -12     2576.45     2220.02    153.10 o 
   4   3 -12    12586.79    12561.01    385.48 o 
   5   3 -12     3064.12     3100.30    171.38 o 
   6   3 -12      355.20      290.20    125.41 o 
   7   3 -12    20582.00    20220.77    582.39 o 
   8   3 -12    26696.69    25938.88    625.99 o 
   9   3 -12     1332.72     1356.70    143.55 o 
  10   3 -12    12045.60    11752.19    381.16 o 
  11   3 -12     4309.42     4266.08    209.72 o 
  12   3 -12    11136.80    10763.94    359.81 o 
  13   3 -12     1878.15     2017.29    185.33 o 
  14   3 -12      630.93      567.88    191.03 o 
  15   3 -12      186.07       87.27    168.17 o 
  16   3 -12     1898.81     2357.37    253.71 o 
  17   3 -12      733.39      856.14    194.65 o 
  18   3 -12     4562.24     4869.00    350.21 o 
  19   3 -12     1489.26     1376.17    213.11 o 
  20   3 -12      220.70      103.18    288.57 o 
  21   3 -12      986.54     1011.89    250.75 o 
  22   3 -12      325.06        4.40    243.10 o 
  23   3 -12     1552.05     1754.24    390.45 o 
  24   3 -12     2345.98     1839.98    385.75 o 
  25   3 -12       62.86     -174.91    348.60 o 
  26   3 -12      979.14      605.97    379.41 o 
  27   3 -12       23.98     -377.23    377.23 o 
  28   3 -12     2259.97     2624.21    465.46 o 
   0   4 -12     2868.22     1937.15    372.53 o 
   1   4 -12    16107.65    17065.52    759.85 o 
   2   4 -12     1271.80     1635.03    249.21 o 
   3   4 -12     1458.82     1466.93    163.07 o 
   4   4 -12     8697.55     8486.85    368.44 o 
   5   4 -12      380.20      346.16    162.58 o 
   6   4 -12     1396.85     1489.26    261.19 o 
   7   4 -12     9247.47     9241.98    345.05 o 
   8   4 -12      426.84      552.31    174.13 o 
   9   4 -12     4775.89     4683.75    246.50 o 
  10   4 -12     2764.24     2938.69    208.49 o 
  11   4 -12     4899.78     5108.34    262.54 o 
  12   4 -12     3570.46     3876.99    251.11 o 
  13   4 -12     3761.80     3814.19    251.57 o 
  14   4 -12     2089.89     1878.99    230.59 o 
  15   4 -12     3036.42     3121.44    258.56 o 
  16   4 -12     3849.64     4015.52    286.57 o 
  17   4 -12     2694.25     2454.01    269.74 o 
  18   4 -12      282.54      -71.42    290.57 o 
  19   4 -12      656.41      523.24    308.51 o 
  20   4 -12     1442.78     2014.69    343.97 o 
  21   4 -12     1601.45     1629.11    357.11 o 
  22   4 -12     2117.53     2764.31    827.84 o 
  23   4 -12      327.93      458.16    359.23 o 
  24   4 -12      179.91      377.90    606.45 o 
  25   4 -12     2330.60     2432.07    414.25 o 
  26   4 -12       41.85     -296.88    381.45 o 
  27   4 -12     1184.72     1087.09    462.91 o 
   0   5 -12      322.04       77.37    326.68 o 
   1   5 -12      230.44       99.92    341.01 o 
   2   5 -12     1357.55     1436.29    266.17 o 
   3   5 -12     3325.17     3166.02    306.86 o 
   4   5 -12    11403.49    11994.88    628.14 o 
   5   5 -12      181.78       72.27    260.77 o 
   6   5 -12       59.10      -36.45    248.87 o 
   7   5 -12      283.87      157.35    194.66 o 
   8   5 -12      576.72      566.60    211.28 o 
   9   5 -12     1388.60     1168.17    220.61 o 
  10   5 -12     1861.49     2002.41    294.33 o 
  11   5 -12     1706.08     1674.16    245.53 o 
  12   5 -12      917.36      459.26    253.78 o 
  13   5 -12     1548.30     1986.88    356.39 o 
  14   5 -12     2253.89     2586.43    324.60 o 
  15   5 -12      841.48      755.94    276.07 o 
  16   5 -12     2640.50     3007.83    406.74 o 
  17   5 -12      348.25      974.86    360.66 o 
  18   5 -12     1023.40      774.10    378.90 o 
  19   5 -12     1324.92     1067.34    297.50 o 
  20   5 -12      999.24      780.98    303.39 o 
  21   5 -12      783.62      892.33    884.04 o 
  22   5 -12      878.55     1320.32    588.88 o 
  23   5 -12      869.87     1573.99    477.16 o 
  24   5 -12       70.10       39.11    450.57 o 
  25   5 -12      663.92      363.93    670.55 o 
   1   6 -12       24.40     -358.20    358.20 o 
   2   6 -12     3424.80     3794.07    490.02 o 
   3   6 -12     1060.65     1639.13    418.38 o 
   4   6 -12      579.29      719.27    395.45 o 
   5   6 -12      388.70      332.41    395.45 o 
   6   6 -12     1022.36     2782.51    475.69 o 
   7   6 -12      238.66      726.43    285.71 o 
   8   6 -12     4531.59     4271.80    402.18 o 
   9   6 -12      741.18      633.30    308.00 o 
  10   6 -12     2052.80     2721.64    392.59 o 
  11   6 -12      337.14       76.90    305.79 o 
  12   6 -12       35.77       97.13    318.05 o 
  13   6 -12      234.92      403.02    336.29 o 
  14   6 -12      415.99      974.31    518.68 o 
  15   6 -12      441.45      272.23    521.54 o 
  16   6 -12     1542.78     1851.19    584.58 o 
  17   6 -12       10.66      925.59    575.99 o 
  18   6 -12      124.96      183.40    575.99 o 
  19   6 -12     1748.12     1748.02    613.24 o 
  20   6 -12      350.77      401.19    627.57 o 
  21   6 -12       72.21     -338.14    627.57 o 
  22   6 -12      353.07      825.30    630.43 o 
   7   7 -12      118.28     -455.63    455.63 o 
   8   7 -12      797.16      994.37    507.21 o 
   9   7 -12      801.24     1080.34    541.60 o 
  10   7 -12      351.75     1209.29    547.33 o 
  17   7 -12      258.13      521.54    593.18 o 
  18   7 -12       40.41      481.42    616.11 o 
   2   0 -11     7204.20     7091.33    448.47 o 
   4   0 -11    20570.14    20122.38    912.84 o 
   6   0 -11    28259.92    29101.92   1233.93 o 
   8   0 -11     1892.81     1612.97    366.80 o 
  10   0 -11     4610.81     4522.19    233.60 o 
  12   0 -11     1930.57     1773.24    421.24 o 
  14   0 -11     5746.12     5605.72    567.39 o 
  16   0 -11     2869.27     2586.93    356.40 o 
  18   0 -11      930.91     1204.48    330.25 o 
  20   0 -11     1067.28      913.50    364.73 o 
  22   0 -11     5215.15     5433.86    508.77 o 
  24   0 -11     7497.21     8036.40   1485.82 o 
  26   0 -11     1429.13      919.99    416.13 o 
  28   0 -11     1881.14     1312.24    469.20 o 
  30   0 -11     2228.41     2465.30    539.31 o 
   1   1 -11     1381.38     1530.56    147.41 o 
   2   1 -11    10613.83    10490.22    385.73 o 
   3   1 -11     6526.29     6120.77    271.81 o 
   4   1 -11     8908.81     8612.80    347.38 o 
   5   1 -11    11152.87    10818.03    341.41 o 
   6   1 -11    11884.48    11643.26    348.15 o 
   7   1 -11     7655.19     7706.36    317.72 o 
   8   1 -11      735.38      685.25    119.92 o 
   9   1 -11    25593.54    25691.28    701.39 o 
  10   1 -11    11823.66    10982.13    304.92 o 
  11   1 -11     9047.78     8711.26    300.83 o 
  12   1 -11     2792.66     2838.17    180.84 o 
  13   1 -11    14865.73    15093.44    548.86 o 
  14   1 -11      762.13      969.02    194.76 o 
  15   1 -11      631.67      881.52    199.57 o 
  16   1 -11     4567.11     4341.70    283.57 o 
  17   1 -11      937.76      932.12    215.80 o 
  18   1 -11     1564.47     2168.05    246.95 o 
  19   1 -11     2764.15     2792.78    273.55 o 
  20   1 -11     1366.33     1072.72    245.89 o 
  21   1 -11     5287.63     4955.64    332.08 o 
  22   1 -11     1974.14     2227.55    331.72 o 
  23   1 -11     3200.01     3262.04    368.81 o 
  24   1 -11       11.25       17.37    297.80 o 
  25   1 -11       87.53     -112.19    279.89 o 
  26   1 -11     1943.50     1959.20    360.27 o 
  27   1 -11      716.58      503.75    395.42 o 
  28   1 -11        0.41     -289.25    289.25 o 
  29   1 -11      564.32      441.57    315.62 o 
  30   1 -11     2006.52     1683.06    397.36 o 
  31   1 -11      267.34      -76.50    341.37 o 
   1   2 -11     1708.97     1988.68    158.51 o 
   2   2 -11     7991.92     8168.74    331.49 o 
   3   2 -11     7489.61     7383.76    249.71 o 
   4   2 -11     3214.57     3373.78    167.87 o 
   5   2 -11     3625.21     3826.60    186.53 o 
   6   2 -11     9848.83     9240.47    309.45 o 
   7   2 -11     8521.69     7963.12    278.49 o 
   8   2 -11     1690.92     1509.47    171.32 o 
   9   2 -11     5134.05     5156.66    268.08 o 
  10   2 -11      984.03     1157.66    133.62 o 
  11   2 -11      640.87      843.24    136.08 o 
  12   2 -11      299.66      138.42    143.59 o 
  13   2 -11    14965.39    14395.45    598.19 o 
  14   2 -11     6339.84     6425.72    278.73 o 
  15   2 -11     1606.09     1288.17    184.38 o 
  16   2 -11      291.46      367.56    172.70 o 
  17   2 -11     4070.96     4060.92    292.46 o 
  18   2 -11     8628.88     8982.23    412.56 o 
  19   2 -11     1419.11     1209.71    251.64 o 
  20   2 -11       60.41      145.82    241.74 o 
  21   2 -11      765.02      964.14    257.66 o 
  22   2 -11     7956.99     8276.12    539.77 o 
  23   2 -11     3110.95     3143.36    385.43 o 
  24   2 -11     1348.98     1132.12    299.56 o 
  25   2 -11     2078.88     2091.93    323.71 o 
  26   2 -11      533.07      566.63    301.77 o 
  27   2 -11      150.96     -133.29    302.14 o 
  28   2 -11      605.46      552.30    328.08 o 
  29   2 -11     1158.17     1057.86    358.03 o 
  30   2 -11       52.62     -236.62    416.57 o 
   1   3 -11     4546.37     4337.55    169.84 o 
   2   3 -11     9783.12     9735.64    450.89 o 
   3   3 -11     6456.54     6527.01    222.51 o 
   4   3 -11     2067.18     2242.81    123.21 o 
   5   3 -11     3842.57     3838.28    158.70 o 
   6   3 -11     6158.51     6316.32    205.82 o 
   7   3 -11     4783.63     4535.33    170.32 o 
   8   3 -11     6037.33     5459.64    192.21 o 
   9   3 -11      231.18      236.76    119.40 o 
  10   3 -11     4261.57     4000.46    169.74 o 
  11   3 -11     1436.63     1119.92    122.85 o 
  12   3 -11     3927.55     4120.57    226.40 o 
  13   3 -11     1346.33     1250.04    164.29 o 
  14   3 -11      599.73      573.51    158.18 o 
  15   3 -11     3028.40     3184.55    332.10 o 
  16   3 -11     8921.39     8323.83    455.27 o 
  17   3 -11     1385.17     1125.08    187.28 o 
  18   3 -11     1139.73     1431.08    199.50 o 
  19   3 -11      519.88      540.61    192.84 o 
  20   3 -11     2205.03     2184.43    227.05 o 
  21   3 -11     1084.71      668.01    214.73 o 
  22   3 -11     2745.25     2613.50    246.05 o 
  23   3 -11     2723.73     2273.52    264.10 o 
  24   3 -11      614.68      566.74    426.02 o 
  25   3 -11     1877.20     1205.79    366.07 o 
  26   3 -11      270.59      526.36    367.02 o 
  27   3 -11      255.54      307.58    367.31 o 
  28   3 -11      716.00     1150.36    454.18 o 
  29   3 -11      447.07      505.05    382.93 o 
   1   4 -11     2699.12     3043.20    276.58 o 
   2   4 -11     2001.83     2079.04    243.66 o 
   3   4 -11     4400.18     4095.45    319.98 o 
   4   4 -11     2513.45     2772.53    271.73 o 
   5   4 -11      341.35      360.67     91.00 o 
   6   4 -11     1651.24     1689.37    151.16 o 
   7   4 -11     4230.20     4291.73    183.25 o 
   8   4 -11     1337.62     1558.58    229.97 o 
   9   4 -11     5583.93     5643.56    259.61 o 
  10   4 -11      435.35      432.72    181.58 o 
  11   4 -11      730.75      669.16    170.94 o 
  12   4 -11     3487.99     3421.21    243.21 o 
  13   4 -11     1491.38     1607.19    204.71 o 
  14   4 -11     1263.26     1370.15    256.44 o 
  15   4 -11     3784.34     3889.33    263.42 o 
  16   4 -11      129.07      380.42    213.65 o 
  17   4 -11      184.12      265.76    321.79 o 
  18   4 -11      158.57      274.10    330.35 o 
  19   4 -11     1845.25     2489.26    330.85 o 
  20   4 -11       35.20     -231.39    252.14 o 
  21   4 -11     2049.14     2574.03    303.55 o 
  22   4 -11      538.99      675.98    292.66 o 
  23   4 -11      780.85      504.41    480.89 o 
  24   4 -11      589.55      819.22    529.46 o 
  25   4 -11     1008.28      984.00    391.27 o 
  26   4 -11      491.44       28.39    394.63 o 
  27   4 -11       41.27     -299.88    368.47 o 
  28   4 -11      216.56      524.23    400.42 o 
   1   5 -11      125.71      117.82    211.74 o 
   2   5 -11     7300.33     7683.11    422.39 o 
   3   5 -11     2004.73     1891.24    256.74 o 
   4   5 -11     4002.72     3647.72    310.79 o 
   5   5 -11     6422.22     6527.25    328.64 o 
   6   5 -11      767.60      863.09    237.77 o 
   7   5 -11     1001.25     1173.48    208.99 o 
   8   5 -11     1352.46     1600.49    218.88 o 
   9   5 -11     8771.83     9575.62    448.90 o 
  10   5 -11      162.57      533.55    243.03 o 
  11   5 -11      724.72      650.24    217.40 o 
  12   5 -11     1980.66     2556.22    265.06 o 
  13   5 -11     1724.69     1671.77    252.47 o 
  14   5 -11     2486.37     2699.01    287.47 o 
  15   5 -11      930.01     1085.97    271.32 o 
  16   5 -11      398.44      404.91    263.89 o 
  17   5 -11      995.34      991.96    212.11 o 
  18   5 -11      883.67     1182.25    230.09 o 
  19   5 -11     2029.90     2452.73    553.76 o 
  20   5 -11      305.67      360.82    252.35 o 
  21   5 -11     1390.57     1549.68    316.26 o 
  22   5 -11      540.42      975.11    322.71 o 
  23   5 -11      722.92      996.07    340.88 o 
  24   5 -11      454.46      767.00    690.61 o 
  25   5 -11     1133.76      481.42    673.42 o 
  26   5 -11     1017.65      730.73    650.49 o 
   2   6 -11     3937.55     3613.54    464.23 o 
   3   6 -11     1334.19     1696.44    381.13 o 
   4   6 -11      265.39      217.79    343.87 o 
   5   6 -11      174.21      408.08    264.86 o 
   6   6 -11     3637.03     3739.62    357.43 o 
   7   6 -11      679.71      375.40    279.63 o 
   8   6 -11      435.91      524.75    286.72 o 
   9   6 -11     2235.06     2224.64    336.61 o 
  10   6 -11     1018.37      773.72    444.17 o 
  11   6 -11        3.90       25.99    295.09 o 
  12   6 -11      987.91      991.72    405.48 o 
  13   6 -11     1194.66     1405.29    344.45 o 
  14   6 -11      228.24      365.22    330.21 o 
  15   6 -11      630.78      731.61    352.56 o 
  16   6 -11      423.40      955.66    366.69 o 
  17   6 -11     1030.59      252.97    383.31 o 
  18   6 -11     1363.32      180.53    524.41 o 
  19   6 -11       38.26      220.65    555.93 o 
  20   6 -11      862.17     1292.39    616.11 o 
  21   6 -11      441.97      280.83    601.78 o 
  22   6 -11      802.33     -252.17    564.53 o 
  23   6 -11      153.78      283.70    633.30 o 
   5   7 -11       35.97     -412.65    438.44 o 
   6   7 -11      680.80      490.02    475.69 o 
   7   7 -11      761.55      507.21    487.15 o 
   8   7 -11       42.41      214.92    487.15 o 
   9   7 -11      282.23       25.79    490.02 o 
  10   7 -11      198.22     -467.09    469.96 o 
  11   7 -11      261.71      117.49    521.54 o 
  12   7 -11       37.08     -309.49    504.35 o 
  13   7 -11      122.82      163.34    533.00 o 
  14   7 -11      318.92      495.75    590.32 o 
  15   7 -11      698.72     -174.80    553.06 o 
  17   7 -11      328.51      183.40    561.66 o 
  18   7 -11        8.54     -561.66    561.66 o 
  19   7 -11     1325.74     1856.92    650.49 o 
   6   8 -11      663.44     2154.94    613.24 o 
   7   8 -11      162.84     -272.23    544.47 o 
   8   8 -11       46.87     -424.11    550.20 o 
   9   8 -11      947.95     1060.28    621.84 o 
  10   8 -11      668.14      690.61    610.38 o 
  11   8 -11       96.36      260.77    590.32 o 
   0   0 -10    57452.48    57816.58   3203.75 o 
   2   0 -10    45843.51    45485.61   1799.35 o 
   4   0 -10    63055.28    63891.31   2578.46 o 
   6   0 -10     7848.67     7847.76    434.61 o 
   8   0 -10     2488.02     2434.17    152.07 o 
  10   0 -10    30267.79    31218.14   1025.15 o 
  12   0 -10    19842.42    19965.37    920.82 o 
  14   0 -10     7921.00     7659.46    462.85 o 
  16   0 -10     6316.45     5968.02    798.07 o 
  18   0 -10    42752.76    43014.59   1838.72 o 
  20   0 -10    35223.23    37895.53   1602.61 o 
  22   0 -10     2783.22     3455.81    428.36 o 
  24   0 -10    10524.08    11125.04    713.67 o 
  26   0 -10      672.06      589.41    398.07 o 
  28   0 -10     1123.40     1338.58    603.21 o 
  30   0 -10     2047.76     1981.66    500.17 o 
  32   0 -10      578.01     1518.77    868.28 o 
   0   1 -10    30414.91    31254.07   1254.26 o 
   1   1 -10     8876.61     8996.85    340.27 o 
   2   1 -10     2941.09     2966.04    165.32 o 
   3   1 -10    33402.27    33354.82   1001.53 o 
   4   1 -10    12216.16    11813.19    422.79 o 
   5   1 -10    16600.08    16076.06    437.13 o 
   6   1 -10     7081.44     6752.22    241.07 o 
   7   1 -10    59539.48    57777.83   1462.65 o 
   8   1 -10    30856.65    31268.61    810.90 o 
   9   1 -10     3847.53     3947.18    153.90 o 
  10   1 -10     1105.63     1218.82    148.06 o 
  11   1 -10    26607.14    27093.67    680.34 o 
  12   1 -10    60372.69    61383.81   1561.03 o 
  13   1 -10     9097.72     9857.87    408.29 o 
  14   1 -10    17999.51    18487.81    593.20 o 
  15   1 -10     2407.19     2584.88    222.42 o 
  16   1 -10     8912.71     9215.98    376.78 o 
  17   1 -10      829.81     1037.74    207.70 o 
  18   1 -10     8137.64     7638.48    456.22 o 
  19   1 -10     2472.56     2727.24    252.11 o 
  20   1 -10      886.73     1074.00    229.86 o 
  21   1 -10      397.22      312.94    236.55 o 
  22   1 -10     2261.16     2532.61    311.45 o 
  23   1 -10     2529.03     2470.89    296.57 o 
  24   1 -10      261.60      218.19    248.96 o 
  25   1 -10     1738.17     1721.93    302.45 o 
  26   1 -10      461.54      653.66    399.55 o 
  27   1 -10     1238.61      353.01    288.91 o 
  28   1 -10     2617.93     2724.44    353.02 o 
  29   1 -10      367.80      426.66    310.58 o 
  30   1 -10     2187.07     2539.34    362.89 o 
  31   1 -10       47.80     -328.30    328.30 o 
   0   2 -10    60881.24    59937.96   2331.23 o 
   1   2 -10    24875.29    24176.35    740.36 o 
   2   2 -10     6853.59     6785.60    239.30 o 
   3   2 -10      165.98       16.64    103.19 o 
   4   2 -10     1014.68      860.51    117.09 o 
   5   2 -10    35961.84    36403.89    919.35 o 
   6   2 -10     6450.34     6408.38    190.16 o 
   7   2 -10     6929.34     6887.35    217.11 o 
   8   2 -10    21488.79    22460.07    581.34 o 
   9   2 -10     2650.08     3018.32    158.82 o 
  10   2 -10    12138.86    12448.85    387.38 o 
  11   2 -10     2425.30     2638.97    172.46 o 
  12   2 -10     1401.14     1316.39    147.82 o 
  13   2 -10     6594.20     6600.08    256.87 o 
  14   2 -10     6707.55     6813.06    313.31 o 
  15   2 -10     2827.03     2243.03    219.96 o 
  16   2 -10    17489.49    16112.30    569.97 o 
  17   2 -10     4224.35     4172.22    272.54 o 
  18   2 -10       82.45       93.08    207.40 o 
  19   2 -10     2037.37     1915.57    270.50 o 
  20   2 -10      812.40      700.59    235.61 o 
  21   2 -10      477.77      571.91    238.24 o 
  22   2 -10      146.87       -8.11    234.50 o 
  23   2 -10      901.41      535.69    257.17 o 
  24   2 -10     2017.66     1905.23    446.29 o 
  25   2 -10     3584.59     3509.22    336.23 o 
  26   2 -10     4444.85     4607.55    367.27 o 
  27   2 -10     2575.42     3092.26    347.90 o 
  28   2 -10      242.56      245.36    297.13 o 
  29   2 -10     2034.99     2196.22    480.13 o 
  30   2 -10     1977.06     1680.38    354.73 o 
  31   2 -10      407.45      551.42    385.59 o 
   0   3 -10    26912.38    26566.81    898.39 o 
   1   3 -10     1214.88     1102.65     90.73 o 
   2   3 -10    10961.68    10284.54    424.21 o 
   3   3 -10     1512.81     1382.10     98.08 o 
   4   3 -10     2756.92     2587.29    116.13 o 
   5   3 -10    10870.29    10962.66    273.96 o 
   6   3 -10     2242.26     2129.70    105.70 o 
   7   3 -10     5238.18     4938.26    175.50 o 
   8   3 -10      116.47       65.29     95.65 o 
   9   3 -10     1369.09     1512.32    111.16 o 
  10   3 -10     5241.93     5129.34    183.15 o 
  11   3 -10     6904.24     6695.68    223.43 o 
  12   3 -10      435.24      279.51    114.91 o 
  13   3 -10    13594.62    12958.44    371.85 o 
  14   3 -10     1790.98     1687.74    304.03 o 
  15   3 -10     3707.19     3696.99    215.75 o 
  16   3 -10     4950.20     4563.32    246.32 o 
  17   3 -10    15696.78    14953.82    537.85 o 
  18   3 -10    12770.25    11997.95    427.53 o 
  19   3 -10     1962.29     1668.12    257.87 o 
  20   3 -10     9080.65     9261.52    533.05 o 
  21   3 -10      354.94      -51.99    204.00 o 
  22   3 -10       17.68     -202.85    223.35 o 
  23   3 -10       19.73     -229.92    269.72 o 
  24   3 -10     1953.33     2094.54    493.12 o 
  25   3 -10     2602.77     3587.31    461.42 o 
  26   3 -10      849.35      998.65    390.73 o 
  27   3 -10      136.63      -90.87    349.57 o 
  28   3 -10      898.88     1118.10    394.28 o 
  29   3 -10       38.42      -27.18    374.77 o 
  30   3 -10      197.34      678.67    410.21 o 
   0   4 -10     1591.56     1839.72    298.02 o 
   1   4 -10      913.93     1198.99    192.37 o 
   2   4 -10     7388.91     7250.10    419.08 o 
   3   4 -10     2174.30     2085.84    228.94 o 
   4   4 -10     4016.85     4017.24    238.65 o 
   5   4 -10     6199.49     6351.62    298.55 o 
   6   4 -10     2839.63     2847.71    157.03 o 
   7   4 -10     9845.19     9667.94    346.82 o 
   8   4 -10    15261.07    14720.20    421.31 o 
   9   4 -10      813.78     1042.49    143.10 o 
  10   4 -10     1606.74     1384.20    219.22 o 
  11   4 -10     2306.81     2322.11    255.61 o 
  12   4 -10     2103.19     2084.94    194.67 o 
  13   4 -10     5379.14     5390.19    280.78 o 
  14   4 -10     3496.99     3410.69    245.61 o 
  15   4 -10     3410.79     3848.69    258.79 o 
  16   4 -10      533.03      428.91    201.15 o 
  17   4 -10     4622.30     5233.23    410.90 o 
  18   4 -10      236.55      586.73    275.88 o 
  19   4 -10     1194.94     1647.09    481.26 o 
  20   4 -10      101.70      296.78    247.42 o 
  21   4 -10       26.31      198.46    260.67 o 
  22   4 -10     2608.77     2906.21    426.58 o 
  23   4 -10      161.46       93.16    286.15 o 
  24   4 -10     1164.05      983.23    310.88 o 
  25   4 -10      471.33      339.70    307.85 o 
  26   4 -10      340.66      341.64    318.00 o 
  27   4 -10      351.18      224.77    390.57 o 
  28   4 -10      703.69     1764.32    412.46 o 
   0   5 -10    12352.82    13373.81    894.07 o 
   1   5 -10     3476.28     3299.77    281.65 o 
   2   5 -10     2805.60     2736.22    253.19 o 
   3   5 -10     1098.43      894.49    245.01 o 
   4   5 -10     8286.59     8953.35    760.81 o 
   5   5 -10     4392.56     4407.27    270.40 o 
   6   5 -10     5268.54     5512.26    289.93 o 
   7   5 -10     2815.82     2753.04    362.52 o 
   8   5 -10     3079.39     3374.79    251.42 o 
   9   5 -10       47.75      104.14    187.43 o 
  10   5 -10     2318.27     2818.46    251.44 o 
  11   5 -10      974.03     1030.68    213.59 o 
  12   5 -10     2684.19     2822.03    348.38 o 
  13   5 -10     1339.58     1621.36    248.09 o 
  14   5 -10     4801.73     5256.57    445.35 o 
  15   5 -10      203.90      190.83    246.52 o 
  16   5 -10      994.74     1015.17    294.31 o 
  17   5 -10      225.28      256.16    188.97 o 
  18   5 -10      247.82      365.71    209.03 o 
  19   5 -10      876.31      509.69    228.44 o 
  20   5 -10     1484.65     1788.38    264.41 o 
  21   5 -10       97.04      509.13    252.27 o 
  22   5 -10     1482.04     1579.39    289.45 o 
  23   5 -10      723.37     1055.38    295.05 o 
  24   5 -10     1404.78     1438.07    310.69 o 
  25   5 -10       33.57      758.48    421.41 o 
  26   5 -10        2.16     -538.74    621.84 o 
   2   6 -10     2324.66     1788.14    369.66 o 
   3   6 -10        8.86       97.84    233.77 o 
   4   6 -10     1576.20     1633.40    355.34 o 
   5   6 -10      212.08      595.51    254.74 o 
   6   6 -10      643.37      486.08    265.61 o 
   7   6 -10      339.53      535.37    265.18 o 
   8   6 -10     3566.40     3640.84    382.56 o 
   9   6 -10       52.91     -254.95    254.95 o 
  10   6 -10     1180.27      850.93    296.16 o 
  11   6 -10     2444.84     2521.47    651.93 o 
  12   6 -10     4626.17     5308.63   1151.98 o 
  13   6 -10       94.60     -131.19    311.71 o 
  14   6 -10      237.88      224.09    330.89 o 
  15   6 -10      245.68     -262.69    654.79 o 
  16   6 -10     1932.11     2156.82    399.96 o 
  17   6 -10      943.29     1520.17    401.04 o 
  18   6 -10     3587.88     3538.03    469.04 o 
  19   6 -10       76.02     -182.05    573.12 o 
  20   6 -10     2997.28     2934.45    478.07 o 
  21   6 -10      595.07      714.91    418.25 o 
  22   6 -10     1204.83     2089.03    661.96 o 
  23   6 -10       11.70     -277.96    610.38 o 
  24   6 -10       61.51     -535.87    596.05 o 
   4   7 -10      353.73      358.20    475.69 o 
   5   7 -10     1704.92     1891.30    535.87 o 
   6   7 -10      988.90     1346.84    518.68 o 
   7   7 -10     2176.05     1372.63    535.87 o 
   8   7 -10      575.43     -464.23    464.23 o 
   9   7 -10      374.82      455.63    510.08 o 
  10   7 -10     2420.87     1587.55    573.12 o 
  11   7 -10     1234.34      862.55    547.33 o 
  12   7 -10      364.19      710.67    538.74 o 
  13   7 -10      130.19      444.17    541.60 o 
  14   7 -10      126.59      833.89    567.39 o 
  15   7 -10        4.74      922.73    601.78 o 
  16   7 -10      181.33      369.66    590.32 o 
  17   7 -10      139.17      338.14    604.64 o 
  18   7 -10       31.73      164.98    494.32 o 
  19   7 -10      119.95     -220.65    567.39 o 
  20   7 -10      471.78     -355.34    590.32 o 
   5   8 -10      517.32      398.32    573.12 o 
   6   8 -10      445.87      874.01    593.18 o 
   7   8 -10     1376.46     1369.76    601.78 o 
   8   8 -10      635.31      518.68    598.91 o 
   9   8 -10      365.40     -363.93    561.66 o 
  10   8 -10       67.81     -555.93    555.93 o 
  11   8 -10      823.13     1197.83    604.64 o 
  12   8 -10       66.33      -42.98    613.24 o 
  13   8 -10      139.54     -464.23    618.97 o 
  14   8 -10      145.01       71.64    653.36 o 
  15   8 -10      153.50     -444.17    647.63 o 
   6   9 -10       55.47       63.04    621.84 o 
   7   9 -10      258.90      169.07    670.55 o 
   2   0  -9    32009.47    34031.31   1380.92 o 
   4   0  -9       39.64       75.20    137.39 o 
   6   0  -9     2180.80     1983.00    198.66 o 
   8   0  -9     6277.92     6050.01    262.46 o 
  10   0  -9     9922.84     9585.66    504.22 o 
  12   0  -9    10575.98    11607.74    646.20 o 
  14   0  -9     6085.35     6501.97    416.69 o 
  16   0  -9     9842.62    10646.70    593.69 o 
  18   0  -9    32753.13    34027.45   1449.63 o 
  20   0  -9    16676.22    17203.94    866.54 o 
  22   0  -9    11142.88    11929.26    683.68 o 
  24   0  -9     2130.42     2168.23    534.44 o 
  26   0  -9     3026.21     4131.52   1143.38 o 
  28   0  -9     1207.69     1087.30    447.04 o 
  30   0  -9      811.07      699.49    455.70 o 
  32   0  -9     2474.22     2136.53    569.83 o 
   1   1  -9     1580.99     1341.42    121.39 o 
   2   1  -9    11501.33    11933.22    431.97 o 
   3   1  -9    14688.38    14264.09    395.47 o 
   4   1  -9     9189.50     9102.52    287.56 o 
   5   1  -9    27132.66    27155.27    700.42 o 
   6   1  -9     3284.95     3299.71    149.72 o 
   7   1  -9     2121.72     2114.88    128.16 o 
   8   1  -9     3422.04     3226.10    151.22 o 
   9   1  -9     8516.81     8569.80    282.36 o 
  10   1  -9     8212.22     8066.72    284.28 o 
  11   1  -9    11657.61    11706.69    376.89 o 
  12   1  -9     1048.61     1150.49    258.51 o 
  13   1  -9     3669.02     3019.22    209.30 o 
  14   1  -9     9999.97    10331.06    414.38 o 
  15   1  -9    15679.04    16078.20    558.15 o 
  16   1  -9     5585.60     5764.12    299.99 o 
  17   1  -9     2318.17     2432.91    225.42 o 
  18   1  -9     1436.94     1547.87    214.01 o 
  19   1  -9     2093.07     2094.63    233.72 o 
  20   1  -9      412.96      378.80    217.35 o 
  21   1  -9     3661.27     3345.50    284.55 o 
  22   1  -9     6159.84     6253.95    359.42 o 
  23   1  -9     4806.75     5023.84    332.99 o 
  24   1  -9     2350.38     1722.80    278.58 o 
  25   1  -9      181.69     -206.98    242.11 o 
  26   1  -9     3854.64     4158.44    385.20 o 
  27   1  -9     4594.08     5497.96    379.85 o 
  28   1  -9      484.50      357.62    288.62 o 
  29   1  -9      743.56      746.39    309.00 o 
  30   1  -9      869.40     1143.09    325.92 o 
  31   1  -9      377.81      -31.79    326.29 o 
  32   1  -9      632.87      567.35    338.61 o 
   1   2  -9     6560.96     6435.46    182.08 o 
   2   2  -9    26007.04    26595.25    586.42 o 
   3   2  -9     3580.82     3808.90    155.85 o 
   4   2  -9     4535.89     4682.63    242.42 o 
   5   2  -9    19237.18    19584.99    436.35 o 
   6   2  -9     1500.76     1507.63    101.03 o 
   7   2  -9     2319.51     2420.53    134.82 o 
   8   2  -9      162.01      214.22     85.20 o 
   9   2  -9    16905.57    16889.34    425.96 o 
  10   2  -9     7016.46     7239.47    326.15 o 
  11   2  -9    13108.00    12883.03    356.20 o 
  12   2  -9      608.40      745.29    135.00 o 
  13   2  -9     4118.28     3771.55    219.31 o 
  14   2  -9    17878.12    16880.84    563.84 o 
  15   2  -9     9007.36     9717.78    399.43 o 
  16   2  -9      639.35      563.21    183.07 o 
  17   2  -9     5179.47     4966.00    330.45 o 
  18   2  -9     3532.92     3586.19    298.22 o 
  19   2  -9     3791.82     3491.30    268.36 o 
  20   2  -9      142.28      -49.18    211.18 o 
  21   2  -9     1590.33     1533.55    302.90 o 
  22   2  -9      667.52     1158.19    316.14 o 
  23   2  -9      128.23       15.47    241.65 o 
  24   2  -9     1514.12     1122.73    268.98 o 
  25   2  -9     1732.01     1325.13    281.15 o 
  26   2  -9        6.25     -150.80    267.11 o 
  27   2  -9     2315.68     2504.68    326.64 o 
  28   2  -9     3496.14     4299.08    459.11 o 
  29   2  -9     1450.15     1785.46    325.54 o 
  30   2  -9      368.95       33.82    302.12 o 
  31   2  -9      382.23      926.58    319.86 o 
   1   3  -9     6042.86     5833.88    178.22 o 
   2   3  -9    42069.89    40950.66   1042.54 o 
   3   3  -9     6388.23     6238.05    216.85 o 
   4   3  -9    13677.37    13273.60    344.93 o 
   5   3  -9      528.69      453.54     64.85 o 
   6   3  -9    29642.60    28616.62    635.40 o 
   7   3  -9     2954.38     2558.61    165.10 o 
   8   3  -9     1370.69     1280.15    131.57 o 
   9   3  -9     3402.38     3335.78    158.90 o 
  10   3  -9    27217.17    25980.95    676.24 o 
  11   3  -9      298.11      242.75     81.31 o 
  12   3  -9     2502.72     2057.69    262.93 o 
  13   3  -9     4364.00     4520.29    205.02 o 
  14   3  -9    13751.57    13438.50    416.45 o 
  15   3  -9    20572.78    19259.12    576.11 o 
  16   3  -9     6451.17     6422.52    301.26 o 
  17   3  -9     1799.58     1797.71    175.90 o 
  18   3  -9     2666.81     2442.64    198.14 o 
  19   3  -9     1774.60     1593.37    188.23 o 
  20   3  -9      691.65      875.75    185.58 o 
  21   3  -9     2718.53     2365.39    303.23 o 
  22   3  -9      339.02      306.19    222.94 o 
  23   3  -9     2006.16     1778.38    290.36 o 
  24   3  -9      655.95      193.05    338.81 o 
  25   3  -9     2453.96     2766.94    590.62 o 
  26   3  -9     1443.63     1917.24    367.77 o 
  27   3  -9     1651.00     1952.57    543.47 o 
  28   3  -9      300.04      128.78    354.92 o 
  29   3  -9       27.45     -518.15    518.15 o 
  30   3  -9      234.89     -387.38    387.38 o 
   1   4  -9     1960.59     2001.67    206.65 o 
   2   4  -9     9894.92     9757.46    498.36 o 
   3   4  -9     3385.21     3453.54    273.66 o 
   4   4  -9      234.77      285.53    140.73 o 
   5   4  -9     2362.79     2257.29    185.72 o 
   6   4  -9     6967.45     6863.40    311.01 o 
   7   4  -9    10965.96    11047.37    437.87 o 
   8   4  -9     3327.04     3098.08    168.94 o 
   9   4  -9      484.40      318.08    107.17 o 
  10   4  -9      695.50      679.02    117.08 o 
  11   4  -9    13090.60    13309.60    399.01 o 
  12   4  -9     2975.75     3026.84    206.05 o 
  13   4  -9     9742.10     9678.55    560.86 o 
  14   4  -9      374.09      473.31    178.83 o 
  15   4  -9     4297.41     4858.22    273.47 o 
  16   4  -9     5387.76     5368.46    293.20 o 
  17   4  -9     3382.71     3417.27    367.09 o 
  18   4  -9       90.28      120.82    217.22 o 
  19   4  -9     3352.33     3841.22    341.65 o 
  20   4  -9     1101.93     1129.35    255.53 o 
  21   4  -9     4152.73     4478.43    498.82 o 
  22   4  -9     1466.15     1461.21    361.91 o 
  23   4  -9     4801.60     5520.45    398.68 o 
  24   4  -9      445.12      233.80    287.09 o 
  25   4  -9      462.32       55.28    303.26 o 
  26   4  -9      455.64      320.76    371.43 o 
  27   4  -9     1481.96     1815.90    364.46 o 
  28   4  -9      182.75     -344.91    404.52 o 
  29   4  -9     1317.01     1351.28    372.67 o 
   1   5  -9     2365.09     2392.31    228.94 o 
   2   5  -9     7342.69     7088.22    341.64 o 
   3   5  -9     2808.97     3005.03    206.72 o 
   4   5  -9     1691.06     1556.76    183.51 o 
   5   5  -9     2958.04     2806.22    211.87 o 
   6   5  -9     8057.97     8464.07    386.93 o 
   7   5  -9      476.01      418.07    188.37 o 
   8   5  -9       17.77       26.31    188.57 o 
   9   5  -9     2929.81     3220.52    239.54 o 
  10   5  -9     2490.05     2496.77    234.81 o 
  11   5  -9     5826.56     6262.41    625.70 o 
  12   5  -9      256.42      272.93    200.53 o 
  13   5  -9      696.56      763.57    223.45 o 
  14   5  -9      471.21      865.54    225.10 o 
  15   5  -9     3517.36     3590.12    304.57 o 
  16   5  -9     3609.49     3809.23    315.67 o 
  17   5  -9     2187.10     2013.71    201.65 o 
  18   5  -9      317.79      395.49    194.30 o 
  19   5  -9     1128.26      794.49    224.71 o 
  20   5  -9     1826.08     1786.54    307.27 o 
  21   5  -9       62.35      214.83    262.23 o 
  22   5  -9       95.77      304.60    454.56 o 
  23   5  -9      953.46      966.02    344.13 o 
  24   5  -9     1103.73     1266.57    433.46 o 
  25   5  -9      262.60      264.77    352.98 o 
  26   5  -9      413.66     1349.60    379.18 o 
  27   5  -9      624.54      457.52    501.84 o 
   2   6  -9     2675.31     2416.42    278.68 o 
   3   6  -9     1545.20     1958.53    269.68 o 
   4   6  -9     4933.31     5358.08    382.76 o 
   5   6  -9     1279.45     1822.96    313.78 o 
   6   6  -9      614.31      723.09    256.81 o 
   7   6  -9      261.53      697.98    261.34 o 
   8   6  -9      359.54      314.90    259.57 o 
   9   6  -9     1692.06     1747.37    309.22 o 
  10   6  -9     1191.42     1315.35    311.14 o 
  11   6  -9       18.19     -243.48    286.00 o 
  12   6  -9      655.93      927.49    459.93 o 
  13   6  -9      471.75      391.94    321.49 o 
  14   6  -9     1462.08     1824.62    366.39 o 
  15   6  -9      455.56      198.13    337.37 o 
  16   6  -9      837.93      645.19    361.49 o 
  17   6  -9      837.66      265.47    521.54 o 
  18   6  -9      667.99      719.41    412.65 o 
  19   6  -9       31.79      -81.93    390.01 o 
  20   6  -9      554.20     1419.34    435.11 o 
  21   6  -9       50.97     -413.26    413.26 o 
  22   6  -9      686.58      441.73    448.24 o 
  23   6  -9       67.96      -92.78    450.22 o 
  24   6  -9      445.56      121.36    456.69 o 
  25   6  -9      105.46     -298.46    479.84 o 
   3   7  -9      122.77     -206.32    447.04 o 
   4   7  -9      169.14      957.11    464.23 o 
   5   7  -9      464.35      765.12    492.89 o 
   6   7  -9      196.64      332.41    461.36 o 
   7   7  -9      115.80      320.95    458.50 o 
   8   7  -9      126.03     -206.32    481.42 o 
   9   7  -9     3097.40     3278.26    627.57 o 
  10   7  -9      313.91      398.32    527.27 o 
  11   7  -9     1029.17     1882.71    587.45 o 
  12   7  -9      195.55       65.91    492.89 o 
  13   7  -9      346.92     1000.10    570.26 o 
  14   7  -9      182.98      676.28    544.47 o 
  15   7  -9       33.86      747.92    598.91 o 
  16   7  -9      235.57      401.19    598.91 o 
  17   7  -9      166.93      853.95    624.70 o 
  18   7  -9      194.67      189.11    627.57 o 
  19   7  -9      311.70       22.69    461.36 o 
  20   7  -9      122.67        8.79    430.69 o 
  21   7  -9      333.65      470.60    467.69 o 
   3   8  -9      994.14     1318.18    561.66 o 
   4   8  -9       85.34      -31.52    512.94 o 
   5   8  -9      178.67     1484.39    604.64 o 
   6   8  -9      225.82      140.41    564.53 o 
   7   8  -9      118.51       97.43    547.33 o 
   8   8  -9       62.65     1068.87    604.64 o 
   9   8  -9      322.89      280.83    567.39 o 
  10   8  -9      204.50      -77.37    593.18 o 
  11   8  -9      259.50      876.88    596.05 o 
  12   8  -9      122.51     -555.93    555.93 o 
  13   8  -9       54.38      965.71    664.82 o 
  14   8  -9        9.87     -607.51    607.51 o 
  15   8  -9      490.36      702.07    659.09 o 
  16   8  -9       63.65     -318.08    661.96 o 
  17   8  -9       19.81      406.92    699.21 o 
   5   9  -9        6.26      -80.24    639.03 o 
   6   9  -9       59.81     -163.34    639.03 o 
   7   9  -9      298.18      894.07    644.76 o 
   8   9  -9       84.85       -8.60    627.57 o 
   9   9  -9      305.86      919.86    682.02 o 
   0   0  -8   150889.02   144254.91   7731.42 o 
   2   0  -8    49602.01    49866.40   2019.19 o 
   4   0  -8   142437.58   144412.34   5721.24 o 
   6   0  -8    70406.55    74030.74   2323.92 o 
   8   0  -8     5371.60     5226.28    334.17 o 
  10   0  -8    19636.15    19301.15    877.13 o 
  12   0  -8    48420.81    49274.39   2049.58 o 
  14   0  -8    14648.98    15029.37    702.91 o 
  16   0  -8     7950.62     8069.46    717.84 o 
  18   0  -8     2166.05     1998.40    406.92 o 
  20   0  -8     5020.73     4824.48    583.15 o 
  22   0  -8     2095.02     1743.03    353.90 o 
  24   0  -8     3748.92     3166.82    419.18 o 
  26   0  -8     8570.49     9281.93    660.52 o 
  28   0  -8    20541.84    19750.01   1050.30 o 
  30   0  -8     1099.72      561.49    425.97 o 
  32   0  -8      323.75      738.98    439.28 o 
   0   1  -8    14171.39    14392.86    748.71 o 
   1   1  -8     5973.52     5445.08    213.68 o 
   2   1  -8    31866.96    33407.14    843.22 o 
   3   1  -8    12516.53    12375.65    337.76 o 
   4   1  -8     6063.60     5461.02    192.29 o 
   5   1  -8    27419.99    29344.05    757.01 o 
   6   1  -8      913.31     1218.27     97.45 o 
   7   1  -8     9894.72     9765.62    295.12 o 
   8   1  -8    45152.54    45597.93   1124.70 o 
   9   1  -8    11569.04    11958.23    337.68 o 
  10   1  -8     5449.75     5059.56    209.43 o 
  11   1  -8    53810.67    53608.00   1552.79 o 
  12   1  -8    12585.25    11964.58    403.06 o 
  13   1  -8    21676.02    20780.25    646.13 o 
  14   1  -8    15053.16    14713.29    503.79 o 
  15   1  -8    28954.05    29204.11    897.60 o 
  16   1  -8    20644.65    21455.63    690.79 o 
  17   1  -8     6490.89     6033.44    296.14 o 
  18   1  -8      928.69      693.00    192.36 o 
  19   1  -8      169.48       36.13    198.12 o 
  20   1  -8     7542.28     6993.90    402.45 o 
  21   1  -8     1091.44     1212.26    225.28 o 
  22   1  -8     5393.96     5694.66    328.27 o 
  23   1  -8      902.01      950.12    239.98 o 
  24   1  -8     2576.25     1897.82    274.42 o 
  25   1  -8     2284.21     1767.54    279.80 o 
  26   1  -8      923.19      798.60    266.18 o 
  27   1  -8     2741.55     3120.37    334.89 o 
  28   1  -8     2050.22     2070.15    411.13 o 
  29   1  -8      406.31      155.64    288.09 o 
  30   1  -8      328.56      -32.96    302.47 o 
  31   1  -8     1547.32     1552.98    343.92 o 
  32   1  -8     1129.21     1220.08    348.05 o 
   0   2  -8    27030.26    27543.11    819.02 o 
   1   2  -8    17346.16    17800.48    382.68 o 
   2   2  -8    21018.03    21524.40    477.10 o 
   3   2  -8     7435.26     6970.31    205.68 o 
   4   2  -8    19928.73    20800.32    411.34 o 
   5   2  -8     4553.67     4627.00    136.49 o 
   6   2  -8     3588.43     3669.84    134.14 o 
   7   2  -8     7993.48     8019.51    236.73 o 
   8   2  -8    12107.16    12972.45    333.84 o 
   9   2  -8     5784.97     5212.72    225.26 o 
  10   2  -8    10491.10    10290.76    358.81 o 
  11   2  -8     5754.68     5537.86    191.48 o 
  12   2  -8     3588.33     3955.96    184.28 o 
  13   2  -8     3826.71     3625.89    182.10 o 
  14   2  -8     1924.15     1867.44    152.02 o 
  15   2  -8     4130.21     3928.63    261.40 o 
  16   2  -8    17850.29    17447.79    594.86 o 
  17   2  -8      549.39      201.48    175.01 o 
  18   2  -8      822.01     1023.84    199.97 o 
  19   2  -8     5428.54     5247.17    286.53 o 
  20   2  -8    11719.56    11812.32    486.82 o 
  21   2  -8     3860.43     3891.86    283.43 o 
  22   2  -8     2423.94     2528.51    260.63 o 
  23   2  -8      399.33      785.59    236.08 o 
  24   2  -8      535.05      175.33    248.84 o 
  25   2  -8     6298.51     6495.55    375.75 o 
  26   2  -8     3450.62     3528.76    323.86 o 
  27   2  -8     1342.51     1094.08    282.40 o 
  28   2  -8      212.32     -171.93    284.98 o 
  29   2  -8     1008.05      906.22    303.88 o 
  30   2  -8        4.57       85.26    312.49 o 
  31   2  -8     1090.59     1026.97    326.77 o 
  32   2  -8      391.09     -114.72    314.75 o 
   0   3  -8    34322.47    32748.37   1347.12 o 
   1   3  -8    23580.68    23304.37    775.66 o 
   2   3  -8       88.28       36.50     67.58 o 
   3   3  -8    10175.01     9623.50    289.35 o 
   4   3  -8     7598.39     7219.17    226.61 o 
   5   3  -8     3615.78     3366.30    139.58 o 
   6   3  -8    11508.25    11495.93    333.80 o 
   7   3  -8     4171.01     3953.69    143.11 o 
   8   3  -8    12355.14    12289.32    376.95 o 
   9   3  -8     3734.34     3685.87    162.73 o 
  10   3  -8    13363.85    12995.99    388.67 o 
  11   3  -8     2392.88     2318.22    172.47 o 
  12   3  -8     3307.03     3244.74    264.88 o 
  13   3  -8     4306.21     4545.15    236.55 o 
  14   3  -8    17589.67    16754.02    714.80 o 
  15   3  -8      466.94      510.26    123.68 o 
  16   3  -8     1918.62     1628.88    195.03 o 
  17   3  -8      117.01       99.89    133.77 o 
  18   3  -8     2956.88     2771.65    201.97 o 
  19   3  -8      347.05      214.32    163.27 o 
  20   3  -8     1999.40     1969.87    275.47 o 
  21   3  -8      156.03       41.84    209.37 o 
  22   3  -8     1848.39     1381.65    377.63 o 
  23   3  -8     2418.00     1529.61    309.50 o 
  24   3  -8      933.95     1706.03    341.28 o 
  25   3  -8     2760.75     2764.75    381.99 o 
  26   3  -8     4539.44     5420.14    661.62 o 
  27   3  -8      413.14      645.22    430.14 o 
  28   3  -8      970.25     1005.02    379.63 o 
  29   3  -8      696.27      681.83    372.35 o 
  30   3  -8      141.57      599.85    635.36 o 
  31   3  -8      266.56      226.41    849.69 o 
   0   4  -8     9766.70     9909.29    624.70 o 
   1   4  -8     5632.78     5910.71    320.08 o 
   2   4  -8     4526.44     4657.81    241.34 o 
   3   4  -8     1349.33     1290.07    144.61 o 
   4   4  -8     2287.68     2380.73    167.71 o 
   5   4  -8     9927.39     9830.87    419.01 o 
   6   4  -8     8258.02     8202.77    350.14 o 
   7   4  -8      593.78      566.23    144.07 o 
   8   4  -8     2005.09     2191.94    191.76 o 
   9   4  -8     2930.38     2815.55    159.05 o 
  10   4  -8     3129.19     2948.83    181.12 o 
  11   4  -8     2057.98     2167.83    208.47 o 
  12   4  -8     4706.68     4516.33    276.81 o 
  13   4  -8    13119.38    12926.18    431.92 o 
  14   4  -8      738.78      702.63    174.22 o 
  15   4  -8       88.27      283.82    175.06 o 
  16   4  -8      925.50      731.47    234.52 o 
  17   4  -8     1865.82     1924.83    224.00 o 
  18   4  -8     8868.29     9013.18    500.06 o 
  19   4  -8      899.56      729.11    229.72 o 
  20   4  -8     2020.51     2635.83    279.94 o 
  21   4  -8     2778.10     3073.18    367.24 o 
  22   4  -8      358.88      485.29    399.55 o 
  23   4  -8     1795.50     2429.47    310.88 o 
  24   4  -8     1210.02      960.13    295.87 o 
  25   4  -8     1499.52     1345.96    325.62 o 
  26   4  -8     1221.10     1560.89    335.02 o 
  27   4  -8     1835.14     1887.32    364.41 o 
  28   4  -8      257.76       20.86    334.00 o 
  29   4  -8        6.78        3.24    338.72 o 
  30   4  -8      162.67      587.85    532.74 o 
   0   5  -8    13833.51    14995.75    810.97 o 
   1   5  -8      570.21      493.68    154.49 o 
   2   5  -8     2892.38     3109.21    197.94 o 
   3   5  -8     3839.78     3583.68    218.01 o 
   4   5  -8       20.17       51.55    134.97 o 
   5   5  -8      313.30      312.82    142.14 o 
   6   5  -8     7828.37     7028.54    328.79 o 
   7   5  -8     7891.09     8390.87    377.41 o 
   8   5  -8     1789.63     1870.23    192.58 o 
   9   5  -8     2875.74     3026.82    281.15 o 
  10   5  -8     7320.99     7842.62    381.87 o 
  11   5  -8      719.09      694.02    190.79 o 
  12   5  -8     2197.75     2079.92    410.54 o 
  13   5  -8      129.18      314.60    197.20 o 
  14   5  -8     1380.79     1798.68    240.46 o 
  15   5  -8      440.75      604.13    231.33 o 
  16   5  -8     5094.99     5144.98    352.86 o 
  17   5  -8      774.23      821.19    161.37 o 
  18   5  -8     1519.13     1677.92    199.19 o 
  19   5  -8      412.46      757.22    205.70 o 
  20   5  -8     1277.11     1374.24    258.51 o 
  21   5  -8      153.63      161.08    307.14 o 
  22   5  -8      677.13      861.85    255.41 o 
  23   5  -8      167.58      962.87    274.28 o 
  24   5  -8     2681.22     3200.42    324.71 o 
  25   5  -8     2007.41     2848.92    385.64 o 
  26   5  -8      140.69     -166.37    495.13 o 
  27   5  -8      158.42       39.16    369.95 o 
  28   5  -8      422.73      883.85    387.74 o 
   1   6  -8     2047.33     2773.91    469.96 o 
   2   6  -8      328.43       22.92    386.86 o 
   3   6  -8      287.44      354.06    211.33 o 
   4   6  -8     3255.73     3173.81    294.26 o 
   5   6  -8     3922.46     3498.43    323.56 o 
   6   6  -8     5223.03     4957.92    374.53 o 
   7   6  -8     1192.30     1806.40    512.94 o 
   8   6  -8      714.77      670.15    305.19 o 
   9   6  -8       95.76      527.45    254.65 o 
  10   6  -8     1319.79     1182.83    406.92 o 
  11   6  -8      311.96      152.29    326.68 o 
  12   6  -8    10918.09    11547.27    719.27 o 
  13   6  -8      754.32      510.57    315.22 o 
  14   6  -8      559.66      729.51    425.54 o 
  15   6  -8      896.84      788.65    351.68 o 
  16   6  -8     1413.21     1603.63    757.95 o 
  17   6  -8       28.19      114.86    347.12 o 
  18   6  -8      782.04     1026.31    372.88 o 
  19   6  -8      230.47       27.70    380.39 o 
  20   6  -8     1832.27     1945.25    604.64 o 
  21   6  -8      445.05      135.11    554.50 o 
  22   6  -8       62.03      373.05    450.77 o 
  23   6  -8      610.89       99.31    842.49 o 
  24   6  -8      435.58      425.36    527.27 o 
  25   6  -8      159.16      172.03    490.07 o 
   1   7  -8     3559.64     4223.91    607.51 o 
   2   7  -8      870.60     1131.92    498.62 o 
   3   7  -8     3031.38     3464.52    573.12 o 
   4   7  -8        9.36     -117.49    455.63 o 
   5   7  -8     2217.53     3220.95    561.66 o 
   6   7  -8     1796.84     1684.98    533.00 o 
   7   7  -8      797.31     1048.81    521.54 o 
   8   7  -8      267.87      779.45    521.54 o 
   9   7  -8     1503.23     1484.39    558.79 o 
  10   7  -8       60.05     -177.67    507.21 o 
  11   7  -8       33.32     -315.22    490.02 o 
  12   7  -8      239.86     -346.74    490.02 o 
  13   7  -8     1896.03     1854.05    627.57 o 
  14   7  -8      323.23     -206.32    547.33 o 
  15   7  -8      778.58     1590.41    604.64 o 
  16   7  -8      482.93     1303.85    618.97 o 
  17   7  -8     1448.35     1060.28    670.55 o 
  18   7  -8     1116.29     1310.81    557.36 o 
  19   7  -8     1421.75     1485.91    443.09 o 
  20   7  -8       15.49     -422.37    422.37 o 
  21   7  -8       50.45       39.53    444.70 o 
  22   7  -8      181.36      368.26    476.85 o 
   2   8  -8      337.76      578.85    535.87 o 
   3   8  -8      190.01     1217.89    593.18 o 
   4   8  -8      386.46     -232.11    550.20 o 
   5   8  -8       44.87      535.87    553.06 o 
   6   8  -8      252.76      530.14    555.93 o 
   7   8  -8      321.57     -553.06    553.06 o 
   8   8  -8      904.82      639.03    584.58 o 
   9   8  -8      241.03      286.56    613.24 o 
  10   8  -8      140.24     1223.62    621.84 o 
  11   8  -8     1685.97      710.67    647.63 o 
  12   8  -8      291.02      343.87    636.17 o 
  13   8  -8      550.77     1300.99    682.02 o 
  14   8  -8      131.02      747.92    673.42 o 
  15   8  -8      732.48      240.71    682.02 o 
  16   8  -8      525.33      323.81    679.15 o 
  17   8  -8      593.43      704.94    722.13 o 
  18   8  -8      600.97      750.79    702.07 o 
   3   9  -8      145.57     -214.92    613.24 o 
   4   9  -8      596.71     -246.44    601.78 o 
   5   9  -8       13.70      197.73    667.69 o 
   6   9  -8      251.76     -492.89    604.64 o 
   7   9  -8      490.38      -31.52    627.57 o 
   8   9  -8       25.63     -521.54    618.97 o 
   9   9  -8       24.38     -590.32    590.32 o 
  10   9  -8      242.26      134.68    676.28 o 
  11   9  -8      654.94      882.61    707.81 o 
   2   0  -7    51119.20    50670.73   2132.67 o 
   4   0  -7   112911.87   115234.05   4605.77 o 
   6   0  -7    11736.00    11858.02    560.27 o 
   8   0  -7     7235.93     6445.12    426.98 o 
  10   0  -7     3193.66     2471.03    212.47 o 
  12   0  -7    25677.47    25881.57   1097.20 o 
  14   0  -7    17723.56    18356.91    809.49 o 
  16   0  -7     3680.93     3831.87    321.82 o 
  18   0  -7    16638.15    16801.78    972.88 o 
  20   0  -7     6138.93     6005.28    430.80 o 
  22   0  -7     8349.85     8894.98   1617.64 o 
  24   0  -7     2009.77     2121.64    366.60 o 
  26   0  -7     2239.49     1911.70    412.99 o 
  28   0  -7     7966.11     8268.07    938.49 o 
  30   0  -7      136.48       28.34    525.84 o 
  32   0  -7     5627.18     5554.83    637.60 o 
   1   1  -7    30000.26    30846.33    691.47 o 
   2   1  -7    39681.27    39932.96    886.14 o 
   3   1  -7     1879.65     1869.21     90.17 o 
   4   1  -7    18690.00    19358.14    451.02 o 
   5   1  -7    60795.80    62213.21   1291.63 o 
   6   1  -7    48852.50    50092.78   1049.45 o 
   7   1  -7     5284.05     5424.22    221.47 o 
   8   1  -7    19059.48    20090.31    530.05 o 
   9   1  -7    12515.01    12004.23    404.61 o 
  10   1  -7    26166.92    23941.18    770.75 o 
  11   1  -7      621.40      400.09    123.67 o 
  12   1  -7     1933.91     1746.60    157.18 o 
  13   1  -7      955.87      801.86    142.50 o 
  14   1  -7    13404.18    13326.78    472.41 o 
  15   1  -7    13941.05    13830.49    488.68 o 
  16   1  -7     8058.42     8396.34    389.21 o 
  17   1  -7    14529.18    14292.63    494.18 o 
  18   1  -7     1797.33     1817.24    201.12 o 
  19   1  -7     7595.87     7556.81    359.17 o 
  20   1  -7     5883.52     6403.81    319.26 o 
  21   1  -7     1281.48     1353.53    317.66 o 
  22   1  -7       20.83     -221.28    221.28 o 
  23   1  -7      181.08     -221.73    221.73 o 
  24   1  -7     1841.76     2010.83    267.08 o 
  25   1  -7     2391.09     2558.71    289.83 o 
  26   1  -7      237.24      127.52    248.64 o 
  27   1  -7      586.57      443.96    262.22 o 
  28   1  -7     1318.35      531.55    291.24 o 
  29   1  -7     1789.26     1420.99    378.04 o 
  30   1  -7      274.38     -264.08    286.71 o 
  31   1  -7     1771.44     1696.06    332.89 o 
  32   1  -7     2068.15     2793.41    364.90 o 
  33   1  -7        6.63       71.09    329.47 o 
   1   2  -7     4328.30     4342.11    128.79 o 
   2   2  -7    41982.94    43165.38    864.57 o 
   3   2  -7    52351.07    51698.53   1004.19 o 
   4   2  -7     1713.33     1748.86     70.04 o 
   5   2  -7     3970.40     4259.58    120.69 o 
   6   2  -7    27647.69    28289.08    564.59 o 
   7   2  -7    57468.24    57295.68   1223.44 o 
   8   2  -7    13287.28    13265.38    339.12 o 
   9   2  -7    25140.35    25713.96    604.41 o 
  10   2  -7    17717.75    17325.30    414.73 o 
  11   2  -7     2683.70     2357.27    137.79 o 
  12   2  -7     3647.06     3602.15    164.24 o 
  13   2  -7     3337.98     3365.22    166.25 o 
  14   2  -7     1595.08     1613.37    137.28 o 
  15   2  -7     5952.97     5807.37    226.15 o 
  16   2  -7    10757.66    10925.97    363.89 o 
  17   2  -7     4075.50     4076.92    259.09 o 
  18   2  -7    13574.71    12879.25    481.01 o 
  19   2  -7     2938.92     3289.91    239.44 o 
  20   2  -7     8494.42     8344.86    371.25 o 
  21   2  -7    11555.27    12217.28    491.79 o 
  22   2  -7     5556.79     6098.39    351.99 o 
  23   2  -7     1466.14     1073.67    235.44 o 
  24   2  -7     1175.18      970.99    357.91 o 
  25   2  -7     3783.87     4123.17    315.51 o 
  26   2  -7     2822.34     2039.92    294.95 o 
  27   2  -7     1707.11     1557.06    330.07 o 
  28   2  -7       19.77     -260.30    260.30 o 
  29   2  -7       53.39     -272.70    272.70 o 
  30   2  -7      167.00       59.12    293.52 o 
  31   2  -7      940.91     1507.63    329.42 o 
  32   2  -7     1571.59     1952.61    356.20 o 
   1   3  -7     1446.66     1415.99    124.95 o 
   2   3  -7     1418.47     1420.09    125.92 o 
   3   3  -7    12916.80    12890.80    393.55 o 
   4   3  -7     6401.42     6625.44    209.44 o 
   5   3  -7    36638.53    36145.45    887.82 o 
   6   3  -7    10382.95    10022.81    299.91 o 
   7   3  -7    19454.75    19491.54    470.95 o 
   8   3  -7     4066.42     4271.21    165.10 o 
   9   3  -7    16269.34    16147.54    446.32 o 
  10   3  -7     6119.45     5634.92    211.41 o 
  11   3  -7     4969.50     4984.85    195.32 o 
  12   3  -7    10178.50    10539.90    387.07 o 
  13   3  -7     3270.29     2971.08    196.88 o 
  14   3  -7     7315.16     7434.33    313.93 o 
  15   3  -7     9685.16    10551.96    413.20 o 
  16   3  -7     6930.18     6845.03    466.97 o 
  17   3  -7      687.93      584.17    146.42 o 
  18   3  -7    10825.80     9411.95    437.19 o 
  19   3  -7     2630.48     2419.12    299.46 o 
  20   3  -7     2962.36     2532.43    303.82 o 
  21   3  -7      280.13      -35.13    152.81 o 
  22   3  -7     4404.90     4468.60    543.17 o 
  23   3  -7     1765.75     1492.02    281.95 o 
  24   3  -7     1494.35     1915.56    390.71 o 
  25   3  -7     1302.38     1307.01    331.40 o 
  26   3  -7     3361.69     3366.72    409.66 o 
  27   3  -7     1557.80     2197.92    381.67 o 
  28   3  -7      296.43      432.20    352.12 o 
  29   3  -7      816.20      210.81    372.54 o 
  30   3  -7     1678.92     2031.79    420.78 o 
  31   3  -7      281.18      209.66    387.96 o 
   1   4  -7    11703.54    11272.47    427.81 o 
   2   4  -7     2654.74     2523.67    161.46 o 
   3   4  -7     4655.81     4395.08    209.69 o 
   4   4  -7    11079.97    10841.67    403.78 o 
   5   4  -7    17829.73    17920.29    628.56 o 
   6   4  -7     2760.23     2602.51    176.77 o 
   7   4  -7     1101.02      863.02    137.77 o 
   8   4  -7      359.43      415.56    135.79 o 
   9   4  -7    11373.93    11666.69    462.17 o 
  10   4  -7       72.51      -75.39     97.89 o 
  11   4  -7     3131.62     2825.89    142.32 o 
  12   4  -7      669.03      508.39    111.04 o 
  13   4  -7     8380.97     8426.62    332.53 o 
  14   4  -7     5992.86     5964.81    270.52 o 
  15   4  -7     7495.00     7388.91    321.20 o 
  16   4  -7     5933.44     6009.68    361.91 o 
  17   4  -7     1571.09     1658.94    210.36 o 
  18   4  -7      133.99     -130.90    194.07 o 
  19   4  -7     3014.70     3413.17    303.59 o 
  20   4  -7      625.55      666.15    239.10 o 
  21   4  -7     1171.25     1257.09    254.53 o 
  22   4  -7     1988.74     2353.26    291.11 o 
  23   4  -7     2247.53     2335.99    308.34 o 
  24   4  -7     1662.71     1772.19    303.35 o 
  25   4  -7       16.39      582.51    428.04 o 
  26   4  -7      863.52      966.85    323.87 o 
  27   4  -7     1626.74     2194.28    356.15 o 
  28   4  -7       81.24      -24.08    327.31 o 
  29   4  -7      418.64      580.65    344.26 o 
  30   4  -7      967.67     1285.30    372.29 o 
   1   5  -7     4805.98     4737.07    312.00 o 
   2   5  -7    11675.05    11171.48    567.73 o 
   3   5  -7     8375.83     8538.83    354.72 o 
   4   5  -7     1318.75     1380.30    158.51 o 
   5   5  -7     1385.86     1460.79    201.80 o 
   6   5  -7     6239.10     6771.21    319.85 o 
   7   5  -7     9131.70     9321.14    387.03 o 
   8   5  -7     1117.35     1299.95    162.14 o 
   9   5  -7     6978.19     7240.00    546.09 o 
  10   5  -7      920.38      987.72    175.77 o 
  11   5  -7     5182.80     5877.85    306.61 o 
  12   5  -7     2146.51     1883.57    211.05 o 
  13   5  -7     4943.05     4736.60    295.61 o 
  14   5  -7     1641.29     1763.93    810.97 o 
  15   5  -7     3042.85     3579.99    337.24 o 
  16   5  -7     5633.01     5775.29    379.85 o 
  17   5  -7     1041.99      848.73    251.43 o 
  18   5  -7     1037.36     1262.66    179.48 o 
  19   5  -7      525.44      671.49    190.41 o 
  20   5  -7      607.12      763.00    223.77 o 
  21   5  -7      100.95      467.02    223.37 o 
  22   5  -7     4253.48     4944.21    395.83 o 
  23   5  -7      510.57      622.83    255.36 o 
  24   5  -7     2296.70     2607.56    307.04 o 
  25   5  -7      343.40      414.07    329.70 o 
  26   5  -7      308.07      216.03    337.29 o 
  27   5  -7       68.13      170.07    501.61 o 
  28   5  -7      241.79      544.50    384.61 o 
   1   6  -7     2660.70     2793.97    492.89 o 
   2   6  -7     2263.58     2481.62    461.36 o 
   3   6  -7      551.85      749.71    201.27 o 
   4   6  -7     2244.24     2126.06    249.20 o 
   5   6  -7     1365.35     1228.49    280.83 o 
   6   6  -7     1144.97     1285.60    244.17 o 
   7   6  -7     2035.37     1921.58    292.29 o 
   8   6  -7     1006.37      999.49    257.91 o 
   9   6  -7      937.19     1201.05    271.13 o 
  10   6  -7     3531.59     3370.99    356.16 o 
  11   6  -7      722.06      660.71    281.60 o 
  12   6  -7      231.93      387.48    273.85 o 
  13   6  -7      446.06      189.43    283.80 o 
  14   6  -7     2087.57     2140.11    363.54 o 
  15   6  -7      264.34      389.55    464.23 o 
  16   6  -7     3210.61     3237.76    508.65 o 
  17   6  -7     1214.27     1844.97   1157.71 o 
  18   6  -7      338.69      641.29    374.30 o 
  19   6  -7       16.77       84.65    359.26 o 
  20   6  -7      853.75      864.10    405.47 o 
  21   6  -7     1356.96     1028.83    799.51 o 
  22   6  -7      673.14      824.95    449.78 o 
  23   6  -7      659.13      549.22    449.78 o 
  24   6  -7      225.36      311.61    455.92 o 
  25   6  -7      427.30     -312.55    455.81 o 
  26   6  -7      822.16     1029.71    529.46 o 
   1   7  -7     1289.76     1455.73    484.29 o 
   2   7  -7      174.73      487.15    458.50 o 
   3   7  -7     2367.22     2321.15    538.74 o 
   4   7  -7     2398.05     2587.65    555.93 o 
   5   7  -7     1644.69      415.51    507.21 o 
   6   7  -7       90.69       60.18    467.09 o 
   7   7  -7      612.87      659.09    498.62 o 
   8   7  -7     1223.02     1541.70    541.60 o 
   9   7  -7       90.28     -263.64    481.42 o 
  10   7  -7      976.68     1415.61    555.93 o 
  11   7  -7      583.40     1684.98    590.32 o 
  12   7  -7      826.28      383.99    533.00 o 
  13   7  -7      694.13     1705.04    624.70 o 
  14   7  -7      633.72      971.44    584.58 o 
  15   7  -7      337.65      100.30    575.99 o 
  16   7  -7      190.54      237.85    590.32 o 
  17   7  -7       71.98      303.75    618.97 o 
  18   7  -7      210.89     1344.87    417.18 o 
  19   7  -7     1345.16      812.86    429.54 o 
  20   7  -7       33.00      813.45    426.66 o 
  21   7  -7      534.78      278.92    440.82 o 
  22   7  -7      591.42      568.75    815.27 o 
  23   7  -7      213.54      132.51    664.82 o 
   1   8  -7      212.38     -186.26    515.81 o 
   2   8  -7      368.82      607.51    538.74 o 
   3   8  -7      308.30      438.44    538.74 o 
   4   8  -7      428.28      171.94    535.87 o 
   5   8  -7      612.15      902.67    607.51 o 
   6   8  -7        6.66      111.76    544.47 o 
   7   8  -7      192.28      257.91    575.99 o 
   8   8  -7      100.94     -481.42    544.47 o 
   9   8  -7     1598.93     2556.13    659.09 o 
  10   8  -7      249.94      756.52    613.24 o 
  11   8  -7       44.84       11.46    621.84 o 
  12   8  -7      234.77      255.04    644.76 o 
  13   8  -7       56.13      114.62    639.03 o 
  14   8  -7      438.60     1435.67    713.54 o 
  15   8  -7      710.57     1561.76    693.48 o 
  16   8  -7       34.06     -286.56    644.76 o 
  17   8  -7      153.34      604.64    733.60 o 
  18   8  -7      234.33     -469.96    661.96 o 
  19   8  -7      281.60      280.83    739.33 o 
   2   9  -7      193.58       -5.73    610.38 o 
   3   9  -7      764.56      928.46    656.23 o 
   4   9  -7       37.16      240.71    633.30 o 
   5   9  -7      114.85      -77.37    616.11 o 
   6   9  -7      608.08     1507.31    707.81 o 
   7   9  -7       90.38     -575.99    607.51 o 
   8   9  -7      187.95     -521.54    618.97 o 
   9   9  -7      333.86     1392.69    713.54 o 
  10   9  -7      288.19      874.01    699.21 o 
  11   9  -7       54.81      584.58    710.67 o 
  12   9  -7      146.78      312.35    742.19 o 
   2   0  -6    24895.19    25528.00   1020.23 o 
   4   0  -6    40915.84    40783.05   1309.39 o 
   6   0  -6    94397.97    95102.50   3724.33 o 
   8   0  -6    73380.47    76892.39   3008.03 o 
  10   0  -6     6270.77     5910.70    323.73 o 
  12   0  -6     2660.87     2729.67    242.75 o 
  14   0  -6     5466.16     5329.36    340.89 o 
  16   0  -6    32997.70    32787.61   1353.56 o 
  18   0  -6    11368.06    10467.86    600.36 o 
  20   0  -6     3718.19     3652.77    475.69 o 
  22   0  -6     8542.04     8660.11    560.16 o 
  24   0  -6     5390.00     5055.99    459.82 o 
  26   0  -6     1195.72     1878.80    370.76 o 
  28   0  -6      633.60      265.54    469.96 o 
  30   0  -6      606.02      372.40    398.46 o 
  32   0  -6       87.03       16.32    763.69 o 
  34   0  -6     2442.88     2506.12    534.05 o 
   0   1  -6    20921.77    20575.80    737.88 o 
   1   1  -6    42621.75    43780.57    849.24 o 
   2   1  -6     2790.99     2883.88     92.52 o 
   3   1  -6    35188.26    35382.50    692.54 o 
   4   1  -6    18839.44    19072.00    390.78 o 
   5   1  -6     5924.43     5789.02    154.34 o 
   6   1  -6    29343.51    31603.58    738.16 o 
   7   1  -6     6765.22     6796.25    202.02 o 
   8   1  -6     9380.80     9399.11    278.70 o 
   9   1  -6    26872.44    26537.47    814.17 o 
  10   1  -6    26688.31    25707.74    760.43 o 
  11   1  -6    12810.29    13809.91    545.97 o 
  12   1  -6    15944.16    15784.63    479.27 o 
  13   1  -6     3256.26     2928.93    181.05 o 
  14   1  -6     3031.88     2626.11    177.85 o 
  15   1  -6     9428.17     9504.30    361.36 o 
  16   1  -6    10543.65    10387.95    390.38 o 
  17   1  -6     9303.66     8923.03    362.45 o 
  18   1  -6     5723.55     5781.68    329.55 o 
  19   1  -6    11908.73    11689.12    541.84 o 
  20   1  -6    12674.36    12955.01    475.69 o 
  21   1  -6    12163.23    13007.49    480.17 o 
  22   1  -6     7749.11     8201.11    581.96 o 
  23   1  -6      670.37      754.16    236.17 o 
  24   1  -6      300.63      -36.72    219.05 o 
  25   1  -6     4303.07     4356.06    319.76 o 
  26   1  -6       66.49      200.70    245.20 o 
  27   1  -6      360.67      513.87    249.79 o 
  28   1  -6     6494.62     6384.27    491.05 o 
  29   1  -6     1870.15     1709.04    319.72 o 
  30   1  -6     1044.21      778.63    301.98 o 
  31   1  -6      514.61      104.25    290.74 o 
  32   1  -6      833.61      834.77    312.70 o 
  33   1  -6      830.03      350.09    326.53 o 
   0   2  -6    19317.25    19136.09    520.75 o 
   1   2  -6     4621.60     4670.76    113.92 o 
   2   2  -6    11243.90    11139.95    241.76 o 
   3   2  -6    27743.16    27822.99    545.09 o 
   4   2  -6    10127.52    10046.19    216.89 o 
   5   2  -6    18134.50    17671.65    358.84 o 
   6   2  -6     1983.73     1832.00     73.65 o 
   7   2  -6     9105.68     8864.53    209.04 o 
   8   2  -6    58833.04    58465.91   1265.09 o 
   9   2  -6     4215.73     4108.44    150.96 o 
  10   2  -6     3970.86     4191.14    211.61 o 
  11   2  -6      897.00      875.33     98.95 o 
  12   2  -6     3393.80     3360.37    173.76 o 
  13   2  -6     2363.70     2121.26    136.18 o 
  14   2  -6     7837.13     7605.74    264.08 o 
  15   2  -6     3437.43     3386.13    170.36 o 
  16   2  -6     7775.62     7745.25    355.86 o 
  17   2  -6    10692.08    10696.17    407.61 o 
  18   2  -6    10110.23    10504.04    478.43 o 
  19   2  -6     6105.50     5364.05    281.10 o 
  20   2  -6     2528.93     2556.86    224.49 o 
  21   2  -6      385.09       62.33    193.64 o 
  22   2  -6     5731.50     5329.28    311.59 o 
  23   2  -6     4787.81     4499.16    300.29 o 
  24   2  -6     4726.15     5002.67    321.47 o 
  25   2  -6     2454.59     2637.77    281.35 o 
  26   2  -6      855.48      679.22    288.43 o 
  27   2  -6     3000.93     3082.03    314.24 o 
  28   2  -6     2255.54     2867.33    603.88 o 
  29   2  -6     2977.53     2846.54    334.99 o 
  30   2  -6     2621.68     2382.91    333.09 o 
  31   2  -6      485.28      378.73    301.72 o 
  32   2  -6     1003.78     1074.76    550.94 o 
  33   2  -6      839.53      738.85    321.54 o 
   0   3  -6     2215.08     2149.13    253.61 o 
   1   3  -6     1346.45     1431.74    104.79 o 
   2   3  -6     9406.69     9338.17    351.80 o 
   3   3  -6     3215.75     3435.19    168.31 o 
   4   3  -6    52301.45    51353.82   1619.77 o 
   5   3  -6     6276.56     6679.22    226.88 o 
   6   3  -6    16581.75    16156.62    430.64 o 
   7   3  -6    11689.22    11768.22    303.09 o 
   8   3  -6    28967.89    28805.18    715.17 o 
   9   3  -6    37081.10    38154.11    967.49 o 
  10   3  -6    12772.52    12410.22    372.57 o 
  11   3  -6     8881.30     8469.04    288.86 o 
  12   3  -6    18073.40    18216.17    512.73 o 
  13   3  -6      881.11      983.38    181.99 o 
  14   3  -6     6330.39     6148.07    283.30 o 
  15   3  -6     1500.04     1545.44    180.29 o 
  16   3  -6       31.09     -216.96    216.96 o 
  17   3  -6     3628.86     3430.52    439.12 o 
  18   3  -6     4072.39     3953.77    293.47 o 
  19   3  -6     1275.46     1065.58    239.52 o 
  20   3  -6     2129.29     1940.18    273.07 o 
  21   3  -6      745.67      747.14    252.88 o 
  22   3  -6     3491.86     3652.44    535.98 o 
  23   3  -6     1845.48     1338.64    242.49 o 
  24   3  -6     3503.59     3454.98    360.23 o 
  25   3  -6       83.60     -301.55    301.55 o 
  26   3  -6     1572.32     1637.04    404.40 o 
  27   3  -6     1719.87     2992.87    834.43 o 
  28   3  -6     1724.84     2181.64    407.75 o 
  29   3  -6      581.04      302.42    433.27 o 
  30   3  -6      339.69      667.77    374.57 o 
  31   3  -6     1105.37     1471.79    408.54 o 
  32   3  -6       28.39     -298.19    385.70 o 
   0   4  -6    39117.40    37983.77   1566.72 o 
   1   4  -6     1822.19     1815.84    114.88 o 
   2   4  -6     1188.96     1134.99    106.59 o 
   3   4  -6     1102.93     1161.50    111.39 o 
   4   4  -6      670.65      674.28    104.22 o 
   5   4  -6    18737.19    19371.45    651.06 o 
   6   4  -6    16286.91    16643.31    582.97 o 
   7   4  -6     7899.80     8178.33    329.23 o 
   8   4  -6     6455.15     6270.77    285.86 o 
   9   4  -6     3359.94     3428.69    206.49 o 
  10   4  -6     8218.57     8347.52    364.84 o 
  11   4  -6     8193.94     7863.42    351.16 o 
  12   4  -6      254.48      164.79     95.60 o 
  13   4  -6     5539.98     5518.36    220.32 o 
  14   4  -6      986.16     1120.82    133.04 o 
  15   4  -6     3076.05     3196.43    308.56 o 
  16   4  -6     6719.73     7374.11    320.29 o 
  17   4  -6    13116.24    12269.83    821.15 o 
  18   4  -6     1137.32     1125.01    301.60 o 
  19   4  -6     1510.43     1907.61    234.80 o 
  20   4  -6      435.31      412.35    342.06 o 
  21   4  -6     6013.91     6333.04    621.67 o 
  22   4  -6      657.01      375.98    365.47 o 
  23   4  -6     2471.84     2578.72    304.01 o 
  24   4  -6     1182.51     1330.93    287.97 o 
  25   4  -6      129.52      169.69    286.68 o 
  26   4  -6     1104.36     1266.57    318.25 o 
  27   4  -6     1030.63     1383.73    375.81 o 
  28   4  -6       80.45      246.25    638.24 o 
  29   4  -6       66.65     -232.36    378.03 o 
  30   4  -6     1444.22     1742.43    680.19 o 
  31   4  -6      115.51     -261.67    563.52 o 
   0   5  -6    23441.69    23289.49    954.55 o 
   1   5  -6     1239.45     1409.16    141.66 o 
   2   5  -6      513.52      279.39    276.53 o 
   3   5  -6      253.16      401.83    147.59 o 
   4   5  -6     4975.96     5532.83    458.50 o 
   5   5  -6     4300.98     4379.36    299.90 o 
   6   5  -6     2140.86     1924.18    146.91 o 
   7   5  -6       20.19      183.16    247.15 o 
   8   5  -6     9390.07    10009.82    396.88 o 
   9   5  -6     2323.32     2567.68    190.71 o 
  10   5  -6     2518.45     2793.73    381.13 o 
  11   5  -6     2964.42     2632.14    208.72 o 
  12   5  -6     2910.19     3069.21    235.90 o 
  13   5  -6     2897.77     3306.25    273.71 o 
  14   5  -6     2103.99     1937.95    226.77 o 
  15   5  -6      349.99      420.51    226.10 o 
  16   5  -6     1373.68      978.15    251.71 o 
  17   5  -6     3342.90     3797.95    343.36 o 
  18   5  -6     1109.47     1268.35    265.40 o 
  19   5  -6      730.64      604.48    179.50 o 
  20   5  -6     1224.17     1240.41    209.74 o 
  21   5  -6     1153.75     1105.41    226.96 o 
  22   5  -6      526.31      316.51    229.56 o 
  23   5  -6     1644.43     1798.99    266.61 o 
  24   5  -6     1166.79     1982.71    282.08 o 
  25   5  -6      215.43      423.22    412.48 o 
  26   5  -6     1726.50     2273.38    372.47 o 
  27   5  -6     1789.05     2698.93    396.68 o 
  28   5  -6        2.01      241.39    509.12 o 
  29   5  -6     1474.84     1594.58    562.27 o 
   0   6  -6       78.46        0.00    363.93 o 
   1   6  -6     1148.80      974.06    521.54 o 
   2   6  -6     2775.35     2516.01    469.96 o 
   3   6  -6     2633.73     2082.63    220.31 o 
   4   6  -6     7542.33     8042.37    464.23 o 
   5   6  -6     1280.11      989.20    221.17 o 
   6   6  -6     1300.77     1586.13    237.69 o 
   7   6  -6      719.22      998.83    230.72 o 
   8   6  -6      384.94      462.66    228.18 o 
   9   6  -6      770.48      753.86    242.71 o 
  10   6  -6     2219.88     1981.98    346.74 o 
  11   6  -6      976.26     1047.17    474.26 o 
  12   6  -6     5631.80     5859.49    438.41 o 
  13   6  -6      833.74     1119.54    296.87 o 
  14   6  -6     3793.60     3963.70    501.48 o 
  15   6  -6      998.23      658.20    326.27 o 
  16   6  -6      227.44       33.43    322.15 o 
  17   6  -6      282.42       25.67    565.96 o 
  18   6  -6     1039.07     1674.16    474.26 o 
  19   6  -6      629.55     1123.46    395.94 o 
  20   6  -6      737.34      964.95    403.43 o 
  21   6  -6      388.30      -93.54    390.36 o 
  22   6  -6      215.31      377.85    420.85 o 
  23   6  -6      760.60      575.56    463.33 o 
  24   6  -6      615.48      958.65    472.32 o 
  25   6  -6      594.89      869.86    504.50 o 
  26   6  -6      270.27      125.85    925.59 o 
   0   7  -6      503.20      647.63    455.63 o 
   1   7  -6     1180.94     1254.13    422.68 o 
   2   7  -6      555.51      441.30    492.89 o 
   3   7  -6      262.35      816.70    487.15 o 
   4   7  -6       74.93      -83.10    452.77 o 
   5   7  -6     1889.87     2825.49    570.26 o 
   6   7  -6     1978.01     1633.40    538.74 o 
   7   7  -6      607.88      266.50    478.56 o 
   8   7  -6     1601.03      421.24    501.48 o 
   9   7  -6      390.64      249.31    501.48 o 
  10   7  -6       99.22      197.73    510.08 o 
  11   7  -6      290.15     -103.16    501.48 o 
  12   7  -6      546.15     1604.74    590.32 o 
  13   7  -6      184.20      613.24    587.45 o 
  14   7  -6      547.49      842.49    587.45 o 
  15   7  -6       30.74     -372.53    553.06 o 
  16   7  -6      290.33       83.10    639.03 o 
  17   7  -6      492.58      269.37    618.97 o 
  18   7  -6     1361.81     1275.52    766.55 o 
  19   7  -6      408.62      295.61    584.58 o 
  20   7  -6      144.16       89.98    425.62 o 
  21   7  -6      713.11     1158.43   1295.26 o 
  22   7  -6      297.77      510.93    455.71 o 
  23   7  -6     1099.53     1401.63    501.25 o 
   0   8  -6     1663.62     1349.70    573.12 o 
   1   8  -6      576.90      839.62    550.20 o 
   2   8  -6      307.10       88.83    527.27 o 
   3   8  -6      195.84       17.19    533.00 o 
   4   8  -6      161.05      716.40    581.72 o 
   5   8  -6      608.68     1045.95    573.12 o 
   6   8  -6      383.61      624.70    584.58 o 
   7   8  -6      353.84      252.17    604.64 o 
   8   8  -6      654.24     1389.82    627.57 o 
  10   8  -6      488.40      257.91    593.18 o 
  11   8  -6      192.50      719.27    624.70 o 
  12   8  -6       19.19      157.61    613.24 o 
  13   8  -6      544.28     1149.11    679.15 o 
  14   8  -6      299.98      352.47    659.09 o 
  15   8  -6       85.42      -60.18    630.43 o 
  16   8  -6      161.71      704.94    687.75 o 
  17   8  -6      692.96     2103.36    762.25 o 
  18   8  -6      137.18     1203.56    762.25 o 
  19   8  -6       39.69       40.12    722.13 o 
   1   9  -6       53.21     -143.28    616.11 o 
   2   9  -6       96.84      584.58    624.70 o 
   3   9  -6      289.43      266.50    639.03 o 
   4   9  -6     1145.35      455.63    679.15 o 
   5   9  -6      181.87     -149.01    633.30 o 
   6   9  -6       29.69      323.81    659.09 o 
   7   9  -6      181.23     1398.42    690.61 o 
   8   9  -6      205.28      -37.25    641.90 o 
   9   9  -6       11.99     1343.97    710.67 o 
  10   9  -6       97.09     -303.75    659.09 o 
  11   9  -6      361.28     1258.00    722.13 o 
  12   9  -6      166.19      865.41    727.87 o 
  13   9  -6      167.61      676.28    756.52 o 
   2   0  -5   146850.88   148696.28   4146.18 o 
   4   0  -5    64558.79    67231.91   1926.76 o 
   6   0  -5    49052.43    48847.34   1879.38 o 
   8   0  -5    51476.51    51722.85   2170.16 o 
  10   0  -5    43019.00    44104.38   1751.71 o 
  12   0  -5    50108.45    51194.55   2086.06 o 
  14   0  -5    16054.20    16347.29    764.88 o 
  16   0  -5    26431.94    24606.38   1105.34 o 
  18   0  -5    13854.69    14148.14    696.97 o 
  20   0  -5     3517.53     3037.12    326.39 o 
  22   0  -5     5638.04     5271.02    521.54 o 
  24   0  -5    11690.21    12415.55    673.69 o 
  26   0  -5    35428.86    37305.16   1607.84 o 
  28   0  -5     1135.95      692.48    364.21 o 
  30   0  -5     5050.37     4144.14    502.52 o 
  32   0  -5      657.47     1381.28    448.87 o 
  34   0  -5      190.92     -234.26   1460.03 o 
   1   1  -5    16242.01    16897.33    307.62 o 
   2   1  -5     2545.53     2524.98     64.35 o 
   3   1  -5    18618.49    19116.21    382.36 o 
   4   1  -5    42129.64    41527.20    795.19 o 
   5   1  -5    40720.37    41743.00    908.97 o 
   6   1  -5     6147.64     5960.79    150.55 o 
   7   1  -5     8772.32     9360.08    273.01 o 
   8   1  -5     7298.14     7470.53    225.94 o 
   9   1  -5    44561.88    45774.54   1147.48 o 
  10   1  -5    10004.48     9721.38    299.42 o 
  11   1  -5    12822.73    12875.06    434.46 o 
  12   1  -5    27046.81    27965.31    847.47 o 
  13   1  -5    55305.46    53730.24   1494.04 o 
  14   1  -5    65829.55    65306.14   1867.65 o 
  15   1  -5    16195.39    16102.57    492.42 o 
  16   1  -5    16181.04    15731.63    511.10 o 
  17   1  -5     6727.20     6538.95    300.94 o 
  18   1  -5    11847.42    11999.94    446.94 o 
  19   1  -5     7574.56     7208.08    307.46 o 
  20   1  -5     1800.91     1560.09    198.34 o 
  21   1  -5     2498.26     2166.80    223.94 o 
  22   1  -5      939.66      909.76    205.13 o 
  23   1  -5      407.26       45.43    204.55 o 
  24   1  -5      488.21      589.02    223.44 o 
  25   1  -5     2962.02     3463.90    286.59 o 
  26   1  -5      225.49      211.05    238.24 o 
  27   1  -5       56.47       67.02    241.07 o 
  28   1  -5       45.50      341.99    256.73 o 
  29   1  -5     3853.83     3560.30    333.73 o 
  30   1  -5     2383.79     2397.92    319.79 o 
  31   1  -5      782.85      717.09    293.89 o 
  32   1  -5      604.51       37.11    293.97 o 
  33   1  -5      902.30      395.55    332.96 o 
  34   1  -5     1888.61     1812.51    379.42 o 
   1   2  -5    69358.56    70100.25   1274.96 o 
   2   2  -5    15507.54    15566.49    310.53 o 
   3   2  -5    11924.29    12069.67    254.97 o 
   4   2  -5    31780.97    31751.30    666.53 o 
   5   2  -5     4330.20     4611.78    146.46 o 
   6   2  -5     4356.94     4121.96    147.32 o 
   7   2  -5    11177.02    11387.90    244.66 o 
   8   2  -5    13336.16    13343.91    303.00 o 
   9   2  -5     7261.88     6866.94    216.56 o 
  10   2  -5     5020.76     4752.35    169.71 o 
  11   2  -5     2680.57     2515.06    126.89 o 
  12   2  -5    21120.36    22043.46    596.22 o 
  13   2  -5     4185.53     3931.79    160.75 o 
  14   2  -5    24050.67    24731.72    787.91 o 
  15   2  -5       81.49       43.29    107.81 o 
  16   2  -5     2519.50     2563.07    154.59 o 
  17   2  -5    14705.50    13913.83    427.14 o 
  18   2  -5     1030.04     1042.31    143.68 o 
  19   2  -5     8012.99     8330.16    305.58 o 
  20   2  -5      790.89      755.71    202.26 o 
  21   2  -5     4722.25     5001.10    350.51 o 
  22   2  -5     2911.66     3009.10    267.26 o 
  23   2  -5     2252.25     2545.03    250.87 o 
  24   2  -5     8567.70     9163.98    605.05 o 
  25   2  -5      176.80      188.62    238.05 o 
  26   2  -5     1714.05     1754.31    274.41 o 
  27   2  -5     3894.89     3856.89    373.02 o 
  28   2  -5     2363.88     2424.89    383.01 o 
  29   2  -5      477.03      618.25    281.72 o 
  30   2  -5       24.22     -268.93    268.93 o 
  31   2  -5     1922.23     1687.76    388.38 o 
  32   2  -5     1115.03     1221.68    321.04 o 
  33   2  -5      344.05     -161.56    311.99 o 
   1   3  -5    22800.99    23457.39    589.59 o 
   2   3  -5      487.25      656.34     73.21 o 
   3   3  -5    17365.69    17186.42    498.93 o 
   4   3  -5      750.94      774.82     87.58 o 
   5   3  -5      104.00      204.12     80.58 o 
   6   3  -5    24784.77    24452.11    673.22 o 
   7   3  -5     1245.09     1331.17     70.72 o 
   8   3  -5    11408.13    11325.76    322.99 o 
   9   3  -5    10755.20    11145.45    323.27 o 
  10   3  -5     1400.22     1454.41    139.73 o 
  11   3  -5    10072.62    10283.00    326.06 o 
  12   3  -5     2288.63     2448.25    200.98 o 
  13   3  -5    10255.54     9710.64    429.94 o 
  14   3  -5     5756.22     5675.75    264.39 o 
  15   3  -5     2720.01     3046.49    295.24 o 
  16   3  -5      173.36       21.65    173.64 o 
  17   3  -5     5924.26     5899.99    397.08 o 
  18   3  -5      140.17      -73.75    196.59 o 
  19   3  -5      282.63       74.59    251.28 o 
  20   3  -5      504.84      360.84    227.00 o 
  21   3  -5     2704.76     3172.03    299.86 o 
  22   3  -5      426.19      485.78    261.16 o 
  23   3  -5      250.73      355.40    355.29 o 
  24   3  -5     3843.80     4495.84    470.85 o 
  25   3  -5      719.29      533.84    510.43 o 
  26   3  -5     3390.53     3916.75    387.99 o 
  27   3  -5       58.85      312.84    397.04 o 
  28   3  -5     2184.58     2264.83    393.60 o 
  29   3  -5     1918.30     2410.64    396.28 o 
  30   3  -5      459.79      393.39    357.55 o 
  31   3  -5      619.23      -25.52    374.94 o 
  32   3  -5      214.24      674.57    508.19 o 
   1   4  -5    17220.57    17000.96    596.22 o 
   2   4  -5     3839.79     4132.52    389.72 o 
   3   4  -5    17519.12    17029.11   1137.65 o 
   4   4  -5     2833.35     2784.05    207.80 o 
   5   4  -5     6931.38     6858.22    382.30 o 
   6   4  -5     8343.22     8776.46    412.16 o 
   7   4  -5     4073.95     3991.22    208.84 o 
   8   4  -5     3180.38     3033.88    171.58 o 
   9   4  -5     6144.09     6422.52    288.15 o 
  10   4  -5     2952.79     2807.50    183.86 o 
  11   4  -5    10190.36    10463.38    505.10 o 
  12   4  -5     1903.68     1949.81    219.22 o 
  13   4  -5    11987.04    12477.92    375.87 o 
  14   4  -5     1705.12     1830.44    137.87 o 
  15   4  -5     3037.06     2901.00    177.28 o 
  16   4  -5     1258.83     1333.91    179.42 o 
  17   4  -5     3810.01     3750.45    240.38 o 
  18   4  -5     2489.39     2187.61    221.43 o 
  19   4  -5     1420.94     1646.86    227.90 o 
  20   4  -5     1514.04     1396.98    393.35 o 
  21   4  -5     6178.03     6337.83    437.19 o 
  22   4  -5      400.15      508.97    241.02 o 
  23   4  -5     1413.55     1053.85    270.93 o 
  24   4  -5      285.69      440.47    294.12 o 
  25   4  -5     1601.47     2352.15    342.21 o 
  26   4  -5      677.87      784.99    336.84 o 
  27   4  -5      263.95       87.72    350.88 o 
  28   4  -5      157.32     -353.49    353.49 o 
  29   4  -5      294.91      -44.91    372.53 o 
  30   4  -5      595.80      763.17    375.78 o 
  31   4  -5      382.44      506.93    386.50 o 
   1   5  -5    18470.34    19047.06    810.51 o 
   2   5  -5     1473.71     1569.54    259.34 o 
   3   5  -5     5000.13     5301.48    383.99 o 
   4   5  -5     6388.64     6238.09    350.31 o 
   5   5  -5      515.88      695.43    292.29 o 
   6   5  -5     1252.52     1415.32    198.31 o 
   7   5  -5     2593.50     2420.93    244.34 o 
   8   5  -5     7832.64     8569.68    481.85 o 
   9   5  -5     2918.95     2306.69    176.93 o 
  10   5  -5        7.91     -143.59    155.95 o 
  11   5  -5      671.87      876.46    157.04 o 
  12   5  -5     4008.84     4289.23    259.20 o 
  13   5  -5     2315.93     2130.24    212.29 o 
  14   5  -5     2153.86     2337.47    232.10 o 
  15   5  -5      486.89      747.55    204.30 o 
  16   5  -5      135.93      437.39    217.27 o 
  17   5  -5     3634.42     3939.08    307.91 o 
  18   5  -5      581.29      665.25    249.13 o 
  19   5  -5     4853.39     4736.16    257.76 o 
  20   5  -5      146.56      274.53    181.13 o 
  21   5  -5     2529.18     2732.59    241.88 o 
  22   5  -5     2706.18     2639.40    263.28 o 
  23   5  -5      971.65      893.08    367.83 o 
  24   5  -5     1023.46     1667.35    270.78 o 
  25   5  -5      156.35      146.98    308.04 o 
  26   5  -5     1889.56     1830.57    600.33 o 
  27   5  -5      550.47      906.78    366.25 o 
  28   5  -5      880.67      855.53    385.98 o 
  29   5  -5      440.94      695.28    392.84 o 
   1   6  -5     3409.26     3211.21    360.25 o 
   2   6  -5      626.12      537.03    276.58 o 
   3   6  -5       68.45      200.93    138.92 o 
   4   6  -5     9593.12     9948.32    640.46 o 
   5   6  -5      673.75      931.33    233.55 o 
   6   6  -5     5914.61     6500.57    386.46 o 
   7   6  -5      346.43      603.67    213.44 o 
   8   6  -5     1809.45     2168.19    263.95 o 
   9   6  -5      548.29      500.49    235.63 o 
  10   6  -5     4712.43     4839.80    459.93 o 
  11   6  -5      567.14      802.25    276.34 o 
  12   6  -5     2876.40     2723.54    342.98 o 
  13   6  -5      764.97     1387.21    319.52 o 
  14   6  -5     7918.16     8453.14    555.37 o 
  15   6  -5     1447.37     1136.42    422.68 o 
  16   6  -5     3452.11     3546.51    528.71 o 
  17   6  -5      652.46      423.35    348.25 o 
  18   6  -5     1769.09     1329.23    383.38 o 
  19   6  -5      557.10      588.58    455.63 o 
  20   6  -5      311.49      197.52    521.54 o 
  21   6  -5      137.43     -285.91    395.94 o 
  22   6  -5      175.36      419.03    424.10 o 
  23   6  -5     1039.36     1142.27    696.34 o 
  24   6  -5      344.51      296.44    456.49 o 
  25   6  -5       12.24      -49.56    467.87 o 
  26   6  -5       68.29      404.60    471.60 o 
  27   6  -5      320.97      471.22    494.32 o 
   1   7  -5     2860.06     3218.88    498.62 o 
   2   7  -5     3861.00     4212.45    639.03 o 
   3   7  -5     3740.08     4158.00    639.03 o 
   4   7  -5     3639.94     4318.48    636.17 o 
   5   7  -5     2004.75     2206.52    561.66 o 
   6   7  -5       15.72      -45.85    467.09 o 
   7   7  -5     1509.93     1484.39    550.20 o 
   8   7  -5     2079.15     1587.55    561.66 o 
   9   7  -5      719.04     2166.40    570.26 o 
  10   7  -5      440.64      745.06    530.14 o 
  11   7  -5     2886.08     2771.05    636.17 o 
  12   7  -5     1084.92      922.73    561.66 o 
  13   7  -5     1020.31     1707.90    616.11 o 
  14   7  -5      262.38     1163.44    613.24 o 
  15   7  -5      550.40      868.28    621.84 o 
  16   7  -5     1740.14     2172.13    704.94 o 
  17   7  -5      122.39      343.87    650.49 o 
  18   7  -5      141.66     -346.89    444.17 o 
  19   7  -5       39.72     -169.28    378.00 o 
  20   7  -5       90.82      608.81    541.60 o 
  21   7  -5     1828.05     1872.97    479.08 o 
  22   7  -5      209.26      226.63    452.84 o 
  23   7  -5      169.18      -22.62    467.87 o 
  24   7  -5       94.15      183.57    487.40 o 
   1   8  -5     1766.12     2583.85    438.66 o 
   2   8  -5     1712.84     1134.78    584.58 o 
   3   8  -5     1490.03     2289.62    627.57 o 
   4   8  -5      478.58     -149.01    533.00 o 
   5   8  -5      854.80     1564.62    618.97 o 
   6   8  -5      757.82     1283.79    598.91 o 
   7   8  -5      118.19      263.64    578.85 o 
   8   8  -5      212.98      650.49    627.57 o 
   9   8  -5     1643.01     2980.24    696.34 o 
  10   8  -5      641.00      616.11    613.24 o 
  11   8  -5      268.92      363.93    607.51 o 
  12   8  -5       68.73      312.35    616.11 o 
  13   8  -5     1039.14      750.79    653.36 o 
  14   8  -5       38.19     1246.54    693.48 o 
  15   8  -5     1514.22     1166.30    682.02 o 
  16   8  -5      580.98      318.08    687.75 o 
  17   8  -5      404.55      444.17    722.13 o 
  18   8  -5      373.18     1421.34    788.04 o 
  19   8  -5      179.55      644.76    765.12 o 
  20   8  -5      110.50     -699.21    736.46 o 
   1   9  -5       38.33      874.01    633.30 o 
   2   9  -5      608.03     2169.27    702.07 o 
   3   9  -5      784.75     1358.30    687.75 o 
   4   9  -5       64.69      226.38    627.57 o 
   5   9  -5      331.25      335.28    664.82 o 
   6   9  -5       38.50      131.82    664.82 o 
   7   9  -5        2.42      475.69    676.28 o 
   8   9  -5      252.44     -171.94    693.48 o 
   9   9  -5     1177.43     1298.12    773.72 o 
  10   9  -5      246.38      673.42    699.21 o 
  11   9  -5      182.07      567.39    722.13 o 
  12   9  -5      160.03     1765.22    756.52 o 
  13   9  -5      170.28     1556.03    762.25 o 
  14   9  -5      312.10      -11.46    739.33 o 
   0   0  -4    34223.13    36790.31   1506.55 o 
   2   0  -4    47387.01    48927.20   1361.88 o 
   4   0  -4   111383.91   118011.65   3267.51 o 
   6   0  -4     3255.67     3118.44    128.48 o 
   8   0  -4    70206.34    71933.98   2803.37 o 
  10   0  -4    46026.57    46577.25   1864.19 o 
  12   0  -4     6744.03     7322.83    396.11 o 
  14   0  -4    52177.37    49913.51   2032.37 o 
  16   0  -4    17351.70    16536.46    741.49 o 
  18   0  -4     7374.87     6806.17    428.66 o 
  20   0  -4    12768.57    12000.60    634.07 o 
  22   0  -4     1115.31      863.08    289.82 o 
  24   0  -4     3818.53     3125.11    383.20 o 
  26   0  -4     2764.23     2778.52    397.81 o 
  28   0  -4    12220.75    12471.54    758.67 o 
  30   0  -4     1479.06      932.63    392.46 o 
  32   0  -4     1117.58      775.89    438.00 o 
  34   0  -4     3565.43     3071.08    630.43 o 
   0   1  -4    37436.20    38387.36    897.57 o 
   1   1  -4    39360.56    39656.57    638.93 o 
   2   1  -4    40655.90    41792.17    743.11 o 
   3   1  -4    42336.73    42504.11    700.44 o 
   4   1  -4    12190.31    12554.22    251.67 o 
   5   1  -4     8493.92     8765.84    215.90 o 
   6   1  -4    17834.44    18836.98    446.88 o 
   7   1  -4    10628.55    11211.96    282.83 o 
   8   1  -4    25371.48    25812.10    700.22 o 
   9   1  -4    10731.20    10964.60    357.75 o 
  10   1  -4    24543.77    25043.56    651.26 o 
  11   1  -4     2838.02     2740.85    152.01 o 
  12   1  -4     1586.05     1677.26    107.69 o 
  13   1  -4    12671.28    13554.50    750.34 o 
  14   1  -4    15400.28    14890.06    486.34 o 
  15   1  -4     6428.80     5883.40    253.05 o 
  16   1  -4    15644.33    15079.97    528.64 o 
  17   1  -4     7269.60     7872.36    325.14 o 
  18   1  -4     1494.14     1126.60    166.87 o 
  19   1  -4    13553.11    13436.50    597.57 o 
  20   1  -4     2742.58     2691.29    215.17 o 
  21   1  -4     5166.04     4845.12    270.00 o 
  22   1  -4     2626.14     2517.48    229.27 o 
  23   1  -4     2468.90     2556.93    247.25 o 
  24   1  -4      974.03      786.24    213.54 o 
  25   1  -4     1632.87     1638.91    247.90 o 
  26   1  -4     5251.77     5320.56    497.99 o 
  27   1  -4     2181.92     1856.78    273.89 o 
  28   1  -4     3980.11     4091.76    328.95 o 
  29   1  -4     2758.58     3321.73    418.58 o 
  30   1  -4     2320.32     2566.99    322.83 o 
  31   1  -4     1072.44      710.77    290.85 o 
  32   1  -4     1468.36     1201.83    318.81 o 
  33   1  -4      501.99      426.04    306.72 o 
  34   1  -4     1265.33      864.08    333.37 o 
   0   2  -4     6002.59     6094.14    209.89 o 
   1   2  -4     9556.18     9518.75    221.57 o 
   2   2  -4    17036.84    17592.33    377.04 o 
   3   2  -4    13210.99    13248.10    270.60 o 
   4   2  -4    18616.76    18327.06    382.58 o 
   5   2  -4      959.08      959.53     54.62 o 
   6   2  -4    19225.71    19104.77    460.78 o 
   7   2  -4    13633.99    13864.49    335.13 o 
   8   2  -4     1926.40     1973.70    138.19 o 
   9   2  -4    19899.16    19138.79    459.44 o 
  10   2  -4    30399.50    31133.37    698.48 o 
  11   2  -4    17910.84    18132.63    485.63 o 
  12   2  -4    17911.97    17503.43    505.81 o 
  13   2  -4      505.83      445.74     92.06 o 
  14   2  -4     9689.84     9645.92    308.41 o 
  15   2  -4     6747.88     7014.08    344.35 o 
  16   2  -4    24991.59    25508.80    700.25 o 
  17   2  -4    13654.08    13405.45    395.45 o 
  18   2  -4     6429.06     6617.62    256.77 o 
  19   2  -4     3619.06     3623.32    251.43 o 
  20   2  -4     5949.20     6003.02    285.90 o 
  21   2  -4     5087.10     4651.72    343.71 o 
  22   2  -4     6998.62     7377.30    334.75 o 
  23   2  -4     2225.31     2041.77    234.93 o 
  24   2  -4     2946.96     2838.89    351.43 o 
  25   2  -4      351.75      185.62    318.07 o 
  26   2  -4     3191.21     2786.53    340.41 o 
  27   2  -4     2398.73     1998.50    287.55 o 
  28   2  -4     4495.24     4887.00    348.10 o 
  29   2  -4      364.48      420.39    269.34 o 
  30   2  -4     1915.49     1673.81    394.09 o 
  31   2  -4      266.77      -51.57    281.14 o 
  32   2  -4      741.27      409.64    304.41 o 
  33   2  -4      231.25     -225.53    304.00 o 
   0   3  -4    31672.97    31828.35   1553.16 o 
   1   3  -4    10714.26    10354.38    379.85 o 
   2   3  -4    13640.37    14015.59    480.21 o 
   3   3  -4     6449.65     6473.65    416.95 o 
   4   3  -4    43018.25    42856.05   1715.11 o 
   5   3  -4      909.13      859.35    137.55 o 
   6   3  -4    13249.77    13011.19    392.34 o 
   7   3  -4     3933.89     3799.86    156.53 o 
   8   3  -4    15918.57    15972.84    422.21 o 
   9   3  -4     3143.24     3266.65    172.78 o 
  10   3  -4    15815.91    15945.32    436.99 o 
  11   3  -4    14487.32    14944.32    429.64 o 
  12   3  -4    40068.48    39145.79   1014.51 o 
  13   3  -4      269.04      269.97    114.85 o 
  14   3  -4    22679.31    23509.51    812.18 o 
  15   3  -4     1859.92     2075.10    196.48 o 
  16   3  -4    31440.31    31166.26   1048.31 o 
  17   3  -4     1178.97      873.67    188.79 o 
  18   3  -4     1408.98     1071.84    211.69 o 
  19   3  -4     9664.18    10159.10    476.36 o 
  20   3  -4     7117.42     6900.80    398.60 o 
  21   3  -4      633.21     1084.71    250.94 o 
  22   3  -4     2453.63     2420.83    292.80 o 
  23   3  -4       40.79       50.44    267.43 o 
  24   3  -4     8389.53     9123.08    820.22 o 
  25   3  -4     1347.21     1352.31    353.86 o 
  26   3  -4      584.34      803.79    416.40 o 
  27   3  -4     4796.31     4672.85    419.03 o 
  28   3  -4     5258.54     5359.69    454.42 o 
  29   3  -4     3662.10     3909.20    426.75 o 
  30   3  -4     1070.84     1598.71    389.01 o 
  31   3  -4      485.56      -53.39    372.26 o 
  32   3  -4     2186.40     2614.03    443.45 o 
  33   3  -4      903.87      524.66    399.69 o 
   0   4  -4     5344.93     4819.96    455.63 o 
   1   4  -4    29421.70    29004.29   1183.36 o 
   2   4  -4     1030.89      658.05    293.73 o 
   3   4  -4    55576.30    53626.97   2607.71 o 
   4   4  -4     1689.22     1513.35    146.43 o 
   5   4  -4      853.82      773.43    144.13 o 
   6   4  -4     6041.13     6183.23    360.02 o 
   7   4  -4    19399.03    19112.21   1578.95 o 
   8   4  -4    10940.65    10317.17    849.65 o 
   9   4  -4     4357.86     4076.97    222.12 o 
  10   4  -4    14150.27    13995.59    665.31 o 
  11   4  -4     7580.21     7435.65    331.71 o 
  12   4  -4     5380.88     5071.86    218.04 o 
  13   4  -4     6533.11     6478.24    436.24 o 
  14   4  -4      942.56      959.43    151.65 o 
  15   4  -4    21738.44    21212.22    575.61 o 
  16   4  -4      564.48      477.17    202.67 o 
  17   4  -4      698.90      653.07    177.66 o 
  18   4  -4     7001.68     7249.20    334.72 o 
  19   4  -4     9411.98     8907.22    389.02 o 
  20   4  -4     3643.28     3446.00    267.66 o 
  21   4  -4     2537.19     2179.33    261.23 o 
  22   4  -4      859.19      813.30    266.49 o 
  23   4  -4      295.78      314.93    263.62 o 
  24   4  -4     3296.69     3704.38    344.76 o 
  25   4  -4      577.41     1251.47    449.35 o 
  26   4  -4     1056.31     1449.71    345.89 o 
  27   4  -4      494.05      673.96    341.90 o 
  28   4  -4     1604.25     1656.31    381.62 o 
  29   4  -4      414.77     -172.93    355.42 o 
  30   4  -4      151.24      -80.57    466.80 o 
  31   4  -4     1345.04     2414.87    571.89 o 
   0   5  -4    12146.70    11734.68    865.41 o 
   1   5  -4     1897.44     2350.12    280.64 o 
   2   5  -4     1175.91     1405.40    247.11 o 
   3   5  -4     7986.31     8235.34    474.10 o 
   4   5  -4      262.78      358.02    193.43 o 
   5   5  -4      297.36      322.42    141.95 o 
   6   5  -4     2037.14     1817.41    199.80 o 
   7   5  -4     8383.13     8748.64    631.87 o 
   8   5  -4     9086.70     9352.25    515.56 o 
   9   5  -4     8912.41     9286.45    527.59 o 
  10   5  -4     4431.84     4495.25    335.82 o 
  11   5  -4     6013.98     5798.45    290.49 o 
  12   5  -4     2885.78     2703.74    205.65 o 
  13   5  -4     3367.28     3285.89    292.23 o 
  14   5  -4       34.11      -42.27    189.97 o 
  15   5  -4     1036.34      848.93    203.14 o 
  16   5  -4      859.30      981.65    218.32 o 
  17   5  -4     1164.88     1633.58    458.66 o 
  18   5  -4     5468.55     5739.06    575.96 o 
  19   5  -4     1022.01      820.05    158.77 o 
  20   5  -4     1994.98     2194.55    209.47 o 
  21   5  -4      164.66      236.63    190.13 o 
  22   5  -4     2180.39     2425.53    248.78 o 
  23   5  -4      483.50      170.15    237.16 o 
  24   5  -4     1892.64     2040.25    274.11 o 
  25   5  -4     1789.04     2178.81    501.62 o 
  26   5  -4     1781.21     1886.45    434.51 o 
  27   5  -4      431.11      678.73    384.90 o 
  28   5  -4      488.46      657.20    368.28 o 
  29   5  -4      143.88      208.76    921.39 o 
  30   5  -4      522.70     1024.12    413.86 o 
   0   6  -4      320.37      -37.25    366.80 o 
   1   6  -4      136.21      113.13    444.17 o 
   2   6  -4     1641.79     1581.04    301.90 o 
   3   6  -4     2949.10     2924.33    351.95 o 
   4   6  -4     2133.16     2114.78    273.67 o 
   5   6  -4      319.37      637.84    168.15 o 
   6   6  -4     4671.91     4766.25    328.05 o 
   7   6  -4     2816.07     2897.94    275.52 o 
   8   6  -4      436.82      456.61    217.77 o 
   9   6  -4     1009.84      980.48    245.07 o 
  10   6  -4     1670.00     1666.89    269.77 o 
  11   6  -4      964.49     1091.65    269.04 o 
  12   6  -4     3093.83     3081.82    348.64 o 
  13   6  -4      297.59      -76.27    272.48 o 
  14   6  -4      611.04      557.65    578.85 o 
  15   6  -4      505.19      847.75    313.24 o 
  16   6  -4     1688.39     1303.55    346.17 o 
  17   6  -4       58.39       96.40    330.18 o 
  18   6  -4     1448.13     1234.27    706.37 o 
  19   6  -4     2419.47     2441.31    422.23 o 
  20   6  -4     1382.70     1516.87    415.97 o 
  21   6  -4      153.68      804.65    922.73 o 
  22   6  -4     2088.52     2700.27    548.76 o 
  23   6  -4       35.07      207.24    428.49 o 
  24   6  -4     1238.10     2156.40   1213.59 o 
  25   6  -4       16.25     -432.03    432.03 o 
  26   6  -4      387.60      410.91    499.24 o 
  27   6  -4       42.32      -32.29    735.03 o 
   0   7  -4     1624.08     2828.36    567.39 o 
   1   7  -4     1112.37      988.01    334.17 o 
   2   7  -4       56.88     -310.02    310.02 o 
   3   7  -4      695.77     1217.89    464.23 o 
   4   7  -4      816.76      644.76    484.29 o 
   5   7  -4      111.38      352.47    475.69 o 
   6   7  -4     1875.51     3094.86    604.64 o 
   7   7  -4      320.29       37.25    478.56 o 
   8   7  -4     1004.33     1937.15    564.53 o 
   9   7  -4      140.82      816.70    538.74 o 
  10   7  -4      905.33     1131.92    555.93 o 
  11   7  -4      917.71     1765.22    578.85 o 
  12   7  -4      683.29     1321.05    593.18 o 
  13   7  -4        7.94       57.31    570.26 o 
  14   7  -4      592.68      -22.92    575.99 o 
  15   7  -4      569.04      570.26    616.11 o 
  16   7  -4      115.62      449.90    618.97 o 
  17   7  -4     1078.36     1908.15    498.62 o 
  18   7  -4      254.06      747.49    435.57 o 
  19   7  -4      156.97      278.07    388.40 o 
  20   7  -4      511.05      565.66    544.47 o 
  21   7  -4      108.81      568.06    438.86 o 
  22   7  -4       66.21     -377.28    446.82 o 
  23   7  -4      144.06      174.39    479.99 o 
  24   7  -4      629.22      426.62    468.07 o 
   0   8  -4      955.20      573.12    501.48 o 
   1   8  -4        5.09       78.26    344.02 o 
   2   8  -4       54.26      167.46    358.12 o 
   3   8  -4      818.21      111.76    541.60 o 
   4   8  -4       24.28      298.02    570.26 o 
   5   8  -4      655.34      779.45    601.78 o 
   6   8  -4      615.80     1106.13    581.72 o 
   7   8  -4       73.69      601.78    584.58 o 
   8   8  -4      218.01     -447.04    550.20 o 
   9   8  -4      136.88       11.46    593.18 o 
  10   8  -4     1144.46      968.58    636.17 o 
  11   8  -4      668.71      157.61    610.38 o 
  12   8  -4      753.98     2278.16    713.54 o 
  13   8  -4      601.19     1215.02    676.28 o 
  14   8  -4      753.93     -269.37    659.09 o 
  15   8  -4      257.06     1389.82    725.00 o 
  16   8  -4       92.92      372.53    725.00 o 
  17   8  -4      644.42     1134.78    796.64 o 
  18   8  -4      565.05     -212.06    716.40 o 
  19   8  -4       52.91      544.47    762.25 o 
  20   8  -4       45.15      917.00    788.04 o 
   0   9  -4      811.95      475.69    647.63 o 
   1   9  -4       67.25     -512.94    598.91 o 
   2   9  -4      382.64     -587.45    587.45 o 
   3   9  -4       28.48      249.31    650.49 o 
   4   9  -4      161.97      378.26    650.49 o 
   5   9  -4      522.21     1495.85    684.88 o 
   6   9  -4      483.94      590.32    690.61 o 
   7   9  -4      173.71      547.33    687.75 o 
   8   9  -4       68.10     -243.58    667.69 o 
   9   9  -4       13.96      481.42    696.34 o 
  10   9  -4      130.77     1260.87    736.46 o 
  11   9  -4      243.90      507.21    725.00 o 
  12   9  -4       79.49     -389.72    702.07 o 
  13   9  -4      129.54      171.94    730.73 o 
  14   9  -4       68.12     1372.63    788.04 o 
  15   9  -4       34.47     1023.02    808.10 o 
   2   0  -3   121768.86   123844.44   3393.96 o 
   4   0  -3    16405.29    17324.51    516.52 o 
   6   0  -3    86396.70    90010.45   2520.30 o 
   8   0  -3    60908.10    62904.88   1986.46 o 
  10   0  -3     6065.27     6084.77    324.04 o 
  12   0  -3     9551.95     9001.47    431.59 o 
  14   0  -3      705.09      631.78    161.50 o 
  16   0  -3    29494.12    30138.03   1227.93 o 
  18   0  -3    11664.63    11308.30    606.45 o 
  20   0  -3    14493.17    15314.37    745.54 o 
  22   0  -3    23750.01    23805.10   1109.33 o 
  24   0  -3    27444.25    26934.44   1198.54 o 
  26   0  -3     3067.25     2754.39    380.14 o 
  28   0  -3     7031.58     7985.86    589.02 o 
  30   0  -3      694.00      504.58    467.09 o 
  32   0  -3     4195.86     4016.97    519.11 o 
  34   0  -3     1285.24     1488.33   1176.33 o 
   1   1  -3     4559.38     4587.24     88.41 o 
   2   1  -3    36069.28    37021.37    650.64 o 
   3   1  -3    40431.87    41851.98    765.66 o 
   4   1  -3    66440.75    69526.09   1276.71 o 
   5   1  -3     9494.38     9622.59    190.69 o 
   6   1  -3    21834.86    22309.18    423.01 o 
   7   1  -3     8236.26     8237.87    204.10 o 
   8   1  -3     5830.15     5755.81    158.48 o 
   9   1  -3    20370.85    20352.47    499.67 o 
  10   1  -3    62751.88    63635.21   1396.16 o 
  11   1  -3    50842.02    53083.50   1204.59 o 
  12   1  -3    30177.13    32359.89    728.50 o 
  13   1  -3    20161.94    20963.08    579.51 o 
  14   1  -3    44646.29    44212.87   1073.80 o 
  15   1  -3    27986.29    27765.98    733.50 o 
  16   1  -3     5771.28     4838.63    192.29 o 
  17   1  -3     2434.03     2502.36    147.15 o 
  18   1  -3     6490.35     6547.49    233.99 o 
  19   1  -3    22876.78    22694.05    618.38 o 
  20   1  -3     7974.93     8197.92    403.30 o 
  21   1  -3     7355.66     7138.55    335.36 o 
  22   1  -3     1586.48     1847.23    220.38 o 
  23   1  -3     4199.30     3982.43    268.09 o 
  24   1  -3     2168.66     2033.45    242.79 o 
  25   1  -3     2326.68     2730.33    261.82 o 
  26   1  -3      657.84     1071.97    241.94 o 
  27   1  -3     2247.21     2368.86    276.31 o 
  28   1  -3      676.82      758.56    245.82 o 
  29   1  -3     1611.30     1740.77    364.81 o 
  30   1  -3     1215.71     1002.59    303.18 o 
  31   1  -3        5.56     -111.77    275.55 o 
  32   1  -3      428.76       24.45    327.17 o 
  33   1  -3     2713.70     3016.25    357.89 o 
  34   1  -3     1852.49     1766.95    347.18 o 
   1   2  -3    43005.08    43981.93   1013.14 o 
   2   2  -3    55384.68    56351.22   1331.11 o 
   3   2  -3    26036.17    25875.25    644.63 o 
   4   2  -3    52411.36    52295.82    918.29 o 
   5   2  -3    16029.06    15853.34    331.51 o 
   6   2  -3    26354.72    26969.52    601.62 o 
   7   2  -3    27965.18    27517.24    588.53 o 
   8   2  -3     3518.06     3465.41    184.06 o 
   9   2  -3    10350.67    11044.01    299.96 o 
  10   2  -3    17757.13    17349.95    459.94 o 
  11   2  -3     3498.11     3301.95    127.29 o 
  12   2  -3    32341.75    32756.07    809.74 o 
  13   2  -3    14740.58    14974.98    421.88 o 
  14   2  -3    11098.98    11755.33    365.32 o 
  15   2  -3     2284.23     2311.45    171.83 o 
  16   2  -3     2769.77     2852.40    239.45 o 
  17   2  -3    12753.01    13146.04    379.19 o 
  18   2  -3     1954.49     2313.14    185.46 o 
  19   2  -3     2110.91     1801.83    156.84 o 
  20   2  -3     2599.73     2421.08    179.80 o 
  21   2  -3     5781.32     6033.34    321.32 o 
  22   2  -3     2013.65     1950.22    220.37 o 
  23   2  -3     7460.13     7258.64    356.23 o 
  24   2  -3     3127.77     3057.38    263.04 o 
  25   2  -3     2831.17     2762.55    301.94 o 
  26   2  -3      834.98     1158.70    248.31 o 
  27   2  -3     5928.31     6176.31    365.66 o 
  28   2  -3      705.87      394.53    261.13 o 
  29   2  -3      770.49      373.90    261.01 o 
  30   2  -3      691.94      400.82    279.45 o 
  31   2  -3     1997.64     1915.37    320.31 o 
  32   2  -3      416.35      433.92    295.57 o 
  33   2  -3       95.75     -348.96    366.24 o 
  34   2  -3      335.96       -8.01    396.14 o 
   1   3  -3     3445.30     3256.73    223.84 o 
   2   3  -3    26052.67    26166.00    932.09 o 
   3   3  -3     7048.23     7097.90    263.65 o 
   4   3  -3       84.94      112.78     61.80 o 
   5   3  -3      629.20      504.69    112.88 o 
   6   3  -3     7666.70     7346.91    315.58 o 
   7   3  -3     4455.26     4501.00    272.99 o 
   8   3  -3     6101.27     6272.19    257.55 o 
   9   3  -3    30008.80    30021.35    677.07 o 
  10   3  -3     1283.92     1231.73     88.38 o 
  11   3  -3      431.08      385.57     80.21 o 
  12   3  -3     3394.22     3232.41    137.07 o 
  13   3  -3    14320.91    14414.18    431.87 o 
  14   3  -3     2000.38     1741.26    171.37 o 
  15   3  -3    20564.78    20257.11    726.79 o 
  16   3  -3     8350.90     7887.44    370.04 o 
  17   3  -3      451.59      927.88    182.35 o 
  18   3  -3     1048.79     1171.46    206.50 o 
  19   3  -3     2015.36     2289.44    322.81 o 
  20   3  -3      933.68      967.00    227.99 o 
  21   3  -3     1962.15     2351.38    331.13 o 
  22   3  -3     1547.94     1570.37    278.95 o 
  23   3  -3     2564.96     2852.80    308.58 o 
  24   3  -3     1171.84     1326.38    297.30 o 
  25   3  -3     2628.90     2393.25    332.91 o 
  26   3  -3      699.27      834.91    316.05 o 
  27   3  -3      912.91     1005.67    343.67 o 
  28   3  -3     1148.77     1783.14    603.33 o 
  29   3  -3     3295.79     3819.65    934.75 o 
  30   3  -3        5.93      -33.67    329.57 o 
  31   3  -3      274.24     -156.33    353.11 o 
  32   3  -3     2262.61     2015.11    445.30 o 
  33   3  -3      159.54      442.98    395.23 o 
   1   4  -3     8152.68     7987.23    421.47 o 
   2   4  -3     1028.98     1112.85    228.06 o 
   3   4  -3    18632.38    18584.25    639.71 o 
   4   4  -3     1031.73      928.23    108.75 o 
   5   4  -3      707.63      805.57    120.06 o 
   6   4  -3     6739.78     6661.28    310.03 o 
   7   4  -3      646.69      737.53    132.19 o 
   8   4  -3      531.50      181.54    134.37 o 
   9   4  -3     4236.72     4230.54    242.24 o 
  10   4  -3     2552.22     2731.12    151.22 o 
  11   4  -3     4553.34     4503.45    206.00 o 
  12   4  -3     1693.58     1853.75    155.63 o 
  13   4  -3     5563.65     5872.32    210.98 o 
  14   4  -3     5462.46     5462.40    192.46 o 
  15   4  -3    17435.40    16465.68    427.25 o 
  16   4  -3      898.25     1020.55    121.62 o 
  17   4  -3     1136.29     1048.28    185.87 o 
  18   4  -3      277.87      241.50    174.99 o 
  19   4  -3    19512.43    19303.88    641.39 o 
  20   4  -3      470.55      783.66    213.56 o 
  21   4  -3     1910.09     2046.66    263.82 o 
  22   4  -3     2923.83     3320.05    310.02 o 
  23   4  -3     1356.41     1286.90    294.24 o 
  24   4  -3      853.72      489.66    291.28 o 
  25   4  -3      377.47      718.22    301.10 o 
  26   4  -3      104.89     -311.97    311.97 o 
  27   4  -3      124.56      499.44    387.22 o 
  28   4  -3      630.10      876.01    360.54 o 
  29   4  -3      902.25      922.67    374.88 o 
  30   4  -3       73.70     -369.55    369.55 o 
  31   4  -3      237.54      237.70    366.58 o 
  32   4  -3      686.27      652.93    486.41 o 
   1   5  -3      734.00      706.83    192.96 o 
   2   5  -3    13656.14    13674.40    537.60 o 
   3   5  -3     8001.01     7322.26    436.48 o 
   4   5  -3     3672.59     3305.25    323.19 o 
   5   5  -3     3950.98     3692.18    334.64 o 
   6   5  -3     1245.08     1127.96    169.79 o 
   7   5  -3     8050.70     8314.84    479.28 o 
   8   5  -3      408.75      618.74    156.56 o 
   9   5  -3     8604.56     8924.24    481.41 o 
  10   5  -3     3837.66     3725.43    262.04 o 
  11   5  -3      859.84      960.33    281.57 o 
  12   5  -3     2454.24     2436.29    176.94 o 
  13   5  -3     1135.72     1181.82    158.15 o 
  14   5  -3     4879.86     5358.49    261.04 o 
  15   5  -3      325.00      568.47    169.58 o 
  16   5  -3      545.02      347.99    174.01 o 
  17   5  -3      342.14      248.58    211.40 o 
  18   5  -3      425.72      272.06    314.04 o 
  19   5  -3     1731.19     1791.55    266.60 o 
  20   5  -3      246.07       61.99    178.27 o 
  21   5  -3      735.74      980.46    195.02 o 
  22   5  -3      210.18      153.80    300.28 o 
  23   5  -3     1204.11      954.60    237.27 o 
  24   5  -3      165.41       55.27    318.90 o 
  25   5  -3     1290.04     1555.77    436.39 o 
  26   5  -3     1687.96     1746.00    376.41 o 
  27   5  -3     1300.37     1950.02   1061.45 o 
  28   5  -3      554.71      669.32    368.63 o 
  29   5  -3      180.97      204.35    373.06 o 
  30   5  -3      191.76     -341.28    672.67 o 
   1   6  -3      999.01      854.21    299.87 o 
   2   6  -3     1535.46     1987.76    271.43 o 
   3   6  -3     8575.77     9337.89    472.29 o 
   4   6  -3     4272.77     5021.17    410.02 o 
   5   6  -3      334.37      318.70    130.89 o 
   6   6  -3    14782.07    14412.60    582.69 o 
   7   6  -3      305.41      204.42    164.86 o 
   8   6  -3     6104.40     5523.49    324.90 o 
   9   6  -3      153.96      131.48    282.62 o 
  10   6  -3     8879.93     8832.44    451.35 o 
  11   6  -3      155.49      138.16    204.98 o 
  12   6  -3     3814.24     3884.36    301.21 o 
  13   6  -3     3345.49     3705.05    299.08 o 
  14   6  -3     6862.50     6738.93    393.84 o 
  15   6  -3       99.77      124.26    272.44 o 
  16   6  -3      249.09     -161.14    315.36 o 
  17   6  -3      802.99     1290.37    353.06 o 
  18   6  -3      616.16      327.36    600.35 o 
  19   6  -3     1213.78     2070.50    624.70 o 
  20   6  -3      703.38     1438.52    404.41 o 
  21   6  -3     1143.30      730.79    405.78 o 
  22   6  -3      514.66     1176.46   1282.36 o 
  23   6  -3       62.10      432.86    435.40 o 
  24   6  -3       60.05     -259.19    419.83 o 
  25   6  -3      279.61      -68.73    456.83 o 
  26   6  -3       80.81     -251.59    671.99 o 
  27   6  -3      252.12      138.29    653.36 o 
  28   6  -3       26.15      426.98    653.36 o 
   1   7  -3     1105.83     1759.49    481.42 o 
   2   7  -3     4094.14     3770.86    443.74 o 
   3   7  -3     4951.10     5682.79    660.52 o 
   4   7  -3      581.53      575.99    501.48 o 
   5   7  -3      907.23      585.02    332.50 o 
   6   7  -3     1190.34     1386.41    356.40 o 
   7   7  -3     2245.33     2716.19    825.30 o 
   8   7  -3     1182.11      733.58    346.48 o 
   9   7  -3      228.66      181.01    337.50 o 
  10   7  -3       61.53      625.45    353.33 o 
  11   7  -3      988.61     1261.06    387.14 o 
  12   7  -3      246.99      866.53    367.57 o 
  13   7  -3      218.89       60.18    547.33 o 
  14   7  -3      200.72      452.77    607.51 o 
  15   7  -3     1572.43     1854.05    667.69 o 
  16   7  -3      493.42     1822.53    676.28 o 
  17   7  -3      336.88      707.29    704.94 o 
  18   7  -3      190.39      143.08    393.88 o 
  19   7  -3      295.30      580.70    409.19 o 
  20   7  -3      461.92      607.81    416.49 o 
  21   7  -3     2054.37     3091.88    726.43 o 
  22   7  -3      166.89      566.78    449.93 o 
  23   7  -3      521.08     1018.77    486.21 o 
  24   7  -3     1038.20     1196.60    742.19 o 
  25   7  -3     1685.39     1220.50    524.24 o 
   1   8  -3       85.23      690.23    627.57 o 
   2   8  -3     2214.00     2515.08    806.67 o 
   3   8  -3      319.84      704.94    590.32 o 
   4   8  -3      203.99      126.09    581.72 o 
   5   8  -3      728.18      363.93    587.45 o 
   6   8  -3      873.41     2083.30    647.63 o 
   7   8  -3       43.72      395.45    575.99 o 
   8   8  -3      375.60     -338.14    564.53 o 
   9   8  -3      747.41      636.17    616.11 o 
  10   8  -3      687.24      220.65    624.70 o 
  11   8  -3     1367.34     1604.74    702.07 o 
  12   8  -3      265.93      856.82    667.69 o 
  13   8  -3      290.18      917.00    676.28 o 
  14   8  -3       18.06     -200.59    650.49 o 
  15   8  -3     1710.22     2839.82    816.70 o 
  16   8  -3      249.96     -659.09    659.09 o 
  17   8  -3       92.86        8.60    713.54 o 
  18   8  -3      674.49      424.11    776.58 o 
  19   8  -3      740.79     2005.93    862.55 o 
  20   8  -3       27.87      332.41    810.97 o 
  21   8  -3       93.60     -653.36    788.04 o 
   1   9  -3      179.77      412.71    460.90 o 
   2   9  -3      869.48     2091.90    719.27 o 
   3   9  -3      250.59      194.86    656.23 o 
   4   9  -3      596.30     -111.76    653.36 o 
   5   9  -3      195.23     -108.89    641.90 o 
   6   9  -3      166.97      836.76    702.07 o 
   7   9  -3      152.29     -447.04    661.96 o 
   8   9  -3       51.88      295.16    687.75 o 
   9   9  -3      991.35     1108.99    733.60 o 
  10   9  -3      336.51      -80.24    696.34 o 
  11   9  -3      159.02     -329.55    687.75 o 
  12   9  -3      349.68      369.66    745.06 o 
  13   9  -3      382.72     1355.43    779.45 o 
  14   9  -3      177.64      521.54    770.85 o 
  15   9  -3      594.76      429.84    765.12 o 
   1  10  -3      113.53     -530.14    710.67 o 
   2  10  -3      137.59      206.32    739.33 o 
   3  10  -3      635.27     1983.00    808.10 o 
   0   0  -2    69991.91    71223.90   2770.96 o 
   2   0  -2    11969.33    12492.95    409.78 o 
   4   0  -2     2281.45     2615.95    120.88 o 
   6   0  -2   116301.86   115882.35   3107.04 o 
   8   0  -2   226804.77   233048.05   7430.74 o 
  10   0  -2   106101.61   104291.61   4223.81 o 
  12   0  -2    41102.41    44283.81   1770.98 o 
  14   0  -2      740.12      358.73    151.77 o 
  16   0  -2     2758.46     2687.87    329.55 o 
  18   0  -2    14019.74    13543.95    634.19 o 
  20   0  -2    49672.00    48966.54   2065.81 o 
  22   0  -2     2819.97     3713.99    354.17 o 
  24   0  -2    22116.16    23273.56   1091.16 o 
  26   0  -2     8967.69    10228.45   1119.02 o 
  28   0  -2     3972.82     4246.23    457.69 o 
  30   0  -2     1391.24      749.61    639.03 o 
  32   0  -2     1902.27     2749.99    749.36 o 
  34   0  -2      601.46      516.70    461.26 o 
   0   1  -2    28570.64    28633.08    684.71 o 
   1   1  -2    11723.19    11930.23    216.35 o 
   2   1  -2     2738.55     2989.15     68.28 o 
   3   1  -2    16899.60    17697.83    317.45 o 
   4   1  -2     8147.69     8229.32    166.58 o 
   5   1  -2    18199.13    19192.21    358.31 o 
   6   1  -2    43099.35    43841.84    827.67 o 
   7   1  -2    88973.24    89522.76   1730.00 o 
   8   1  -2    67504.50    69570.09   1448.61 o 
   9   1  -2    16065.36    15544.95    355.75 o 
  10   1  -2     3557.90     3603.31    166.17 o 
  11   1  -2    28829.38    29587.29    674.49 o 
  12   1  -2    48078.73    49645.31   1150.71 o 
  13   1  -2     2378.49     2509.36    110.71 o 
  14   1  -2    13976.56    13548.05    392.39 o 
  15   1  -2     2204.00     2266.70    128.40 o 
  16   1  -2    25493.45    25126.17    674.32 o 
  17   1  -2      785.67      856.20    124.71 o 
  18   1  -2    28265.45    28270.23    750.43 o 
  19   1  -2     5967.48     6319.40    241.03 o 
  20   1  -2    12937.47    12664.96    435.18 o 
  21   1  -2     7022.12     7107.90    264.80 o 
  22   1  -2     9819.65     9738.75    415.56 o 
  23   1  -2     8019.30     8146.05    355.13 o 
  24   1  -2     8831.14     9323.70    409.31 o 
  25   1  -2      470.37      134.30    221.10 o 
  26   1  -2     1475.30     1133.88    245.30 o 
  27   1  -2     2507.33     3073.75    343.47 o 
  28   1  -2     1424.16     1952.31    274.67 o 
  29   1  -2      603.42      493.02    259.17 o 
  30   1  -2      178.09      -66.22    260.40 o 
  31   1  -2      489.31      328.10    457.61 o 
  32   1  -2     2924.97     3038.15    337.89 o 
  33   1  -2      789.87      679.94    374.14 o 
  34   1  -2      647.29      351.50    321.65 o 
   0   2  -2   281604.72   285219.38  10160.85 o 
   1   2  -2   143930.66   148123.25   3582.38 o 
   2   2  -2    28352.64    28697.29    712.46 o 
   3   2  -2    27077.07    27997.22    613.84 o 
   4   2  -2    90373.93    88827.47   2033.78 o 
   5   2  -2    47521.24    46878.70    964.38 o 
   6   2  -2    24587.78    24890.56    483.75 o 
   7   2  -2     5437.44     5510.89    146.75 o 
   8   2  -2     4734.79     4586.36    157.17 o 
   9   2  -2      419.90      278.08     65.35 o 
  10   2  -2    14680.14    15402.43    423.29 o 
  11   2  -2    17000.33    17064.66    392.83 o 
  12   2  -2    13463.11    12851.19    318.19 o 
  13   2  -2    13766.08    14115.35    386.31 o 
  14   2  -2    18307.91    17107.88    419.30 o 
  15   2  -2    20479.34    21371.63    513.18 o 
  16   2  -2      107.71      143.14     80.72 o 
  17   2  -2     9846.43     9524.36    316.20 o 
  18   2  -2     3305.80     3306.22    174.88 o 
  19   2  -2    12058.80    12374.71    404.88 o 
  20   2  -2    27591.27    27850.41    743.45 o 
  21   2  -2     1015.26     1125.70    183.70 o 
  22   2  -2    10994.62    10419.57    425.77 o 
  23   2  -2     5748.53     5654.58    314.04 o 
  24   2  -2      179.05      385.17    268.44 o 
  25   2  -2      490.50      162.62    216.78 o 
  26   2  -2     2215.85     2301.04    261.91 o 
  27   2  -2      524.67      779.45    580.87 o 
  28   2  -2     1231.73      592.15    253.23 o 
  29   2  -2     2097.85     1900.76    289.21 o 
  30   2  -2     1188.01      843.20    288.95 o 
  31   2  -2     1337.77     1280.05    315.59 o 
  32   2  -2      133.94     -227.22    447.36 o 
  33   2  -2     3053.36     2772.07    395.95 o 
  34   2  -2       86.86     -374.23    374.23 o 
   0   3  -2     5322.65     5673.90    286.96 o 
   1   3  -2    10665.06    10355.22    377.20 o 
   2   3  -2    13861.40    13508.07    401.88 o 
   3   3  -2     5218.72     5109.22    234.62 o 
   4   3  -2     1043.67     1110.93     76.11 o 
   5   3  -2      141.18      161.06    114.69 o 
   6   3  -2    12391.89    13010.30    464.68 o 
   7   3  -2    14821.65    14440.68    500.38 o 
   8   3  -2    32525.51    31046.52    860.41 o 
   9   3  -2     2145.85     2156.74     93.90 o 
  10   3  -2    26972.24    27219.53    612.10 o 
  11   3  -2    53220.83    53055.46   1198.35 o 
  12   3  -2     2127.74     2202.60    121.56 o 
  13   3  -2     8950.18     8820.63    284.04 o 
  14   3  -2     7190.88     6745.96    237.41 o 
  15   3  -2     3772.81     3528.59    243.21 o 
  16   3  -2     4785.45     4547.88    242.38 o 
  17   3  -2    10294.91    10134.71    375.70 o 
  18   3  -2     4025.94     3764.22    203.59 o 
  19   3  -2    13482.82    13681.91    457.55 o 
  20   3  -2     8098.35     8369.98    407.06 o 
  21   3  -2      544.61      562.41    265.27 o 
  22   3  -2     2944.47     4074.65    581.49 o 
  23   3  -2     1519.61     1879.54    279.26 o 
  24   3  -2     4648.50     5287.43    396.39 o 
  25   3  -2      898.01      687.47    294.69 o 
  26   3  -2      423.92      492.28    300.34 o 
  27   3  -2     1856.03     1714.05    350.09 o 
  28   3  -2      352.12     -203.21    322.13 o 
  29   3  -2      779.06      927.50    362.48 o 
  30   3  -2     4919.60     5639.22    807.07 o 
  31   3  -2      781.63      619.57    382.83 o 
  32   3  -2     1824.80     1599.15    545.04 o 
  33   3  -2      327.12      658.19    393.81 o 
   0   4  -2    15121.95    16101.49   1452.87 o 
   1   4  -2      226.16      124.40    118.01 o 
   2   4  -2    27591.94    26659.74    732.48 o 
   3   4  -2    21509.20    22082.30    640.09 o 
   4   4  -2    17765.11    16598.58    636.48 o 
   5   4  -2    12057.42    11571.95    440.44 o 
   6   4  -2     6038.88     5811.05    280.80 o 
   7   4  -2    21531.79    21900.98    774.79 o 
   8   4  -2     4174.45     3979.20    230.62 o 
   9   4  -2     3311.99     3509.27    236.14 o 
  10   4  -2     3862.01     3905.75    183.67 o 
  11   4  -2    30700.03    30544.82    874.45 o 
  12   4  -2     3824.03     4028.77    203.20 o 
  13   4  -2      364.41      335.43     74.35 o 
  14   4  -2     2422.89     2430.49    189.03 o 
  15   4  -2      684.64      540.30    106.21 o 
  16   4  -2      901.76      984.58    120.33 o 
  17   4  -2     4570.92     4023.42    206.95 o 
  18   4  -2     3719.34     4008.18    215.44 o 
  19   4  -2     6037.74     6240.75    264.60 o 
  20   4  -2     4815.88     5153.84    264.24 o 
  21   4  -2     5284.11     5217.69    264.93 o 
  22   4  -2      802.39      686.84    247.83 o 
  23   4  -2      659.20      205.22    258.06 o 
  24   4  -2      428.62      627.49    280.24 o 
  25   4  -2     4438.01     5141.48    568.85 o 
  26   4  -2     1455.62     1892.51    340.13 o 
  27   4  -2       26.33      139.42    577.26 o 
  28   4  -2     2132.61     2565.93    385.64 o 
  29   4  -2      337.53      293.12    347.79 o 
  30   4  -2      231.77      299.25    364.99 o 
  31   4  -2      282.35      196.98    363.15 o 
  32   4  -2      189.03      458.69    390.96 o 
   0   5  -2    26962.87    26464.94   1145.86 o 
   1   5  -2    11293.47    10845.10    394.90 o 
   2   5  -2    24835.60    24539.08    740.01 o 
   3   5  -2     1112.08     1157.90    178.71 o 
   4   5  -2     3766.11     3771.75    237.20 o 
   5   5  -2     4168.19     4404.92    245.42 o 
   6   5  -2     4883.39     5099.83    280.57 o 
   7   5  -2     4615.18     4568.75    254.59 o 
   8   5  -2     2185.13     2104.56    195.25 o 
   9   5  -2     3864.85     3766.94    250.74 o 
  10   5  -2     1766.38     1607.56    198.71 o 
  11   5  -2     1226.02     1068.83    194.31 o 
  12   5  -2      752.82      706.48    131.53 o 
  13   5  -2     5807.60     5904.82    272.57 o 
  14   5  -2     1967.30     1909.76    180.86 o 
  15   5  -2      984.65      884.72    173.29 o 
  16   5  -2     6784.63     7246.10    319.05 o 
  17   5  -2     4677.33     4752.43    269.36 o 
  18   5  -2     2043.67     2264.10    232.38 o 
  19   5  -2      552.81      882.15    201.36 o 
  20   5  -2     2588.47     2431.58    183.73 o 
  21   5  -2       16.01      392.62    161.39 o 
  22   5  -2      679.85      779.30    388.80 o 
  23   5  -2      769.94      185.29    224.58 o 
  24   5  -2     2161.48     2322.76    306.49 o 
  25   5  -2       96.37        4.89    293.44 o 
  26   5  -2     1611.68     1528.70    402.92 o 
  27   5  -2     1470.76     1792.59    361.52 o 
  28   5  -2     3228.21     3427.92    999.79 o 
  29   5  -2      489.91      330.67    377.38 o 
  30   5  -2      208.01     -377.61    377.61 o 
   0   6  -2     2923.29     3105.43    356.47 o 
   1   6  -2     5608.95     5758.58    324.59 o 
   2   6  -2     3513.10     3411.97    261.41 o 
   3   6  -2     1050.58     1074.85    207.13 o 
   4   6  -2      114.94      -79.59    214.52 o 
   5   6  -2     2953.96     3440.94    557.36 o 
   6   6  -2      364.74      652.97    149.25 o 
   7   6  -2     1802.87     1604.27    195.35 o 
   8   6  -2     7535.03     7269.12    384.49 o 
   9   6  -2      450.34      678.84    201.35 o 
  10   6  -2     6073.81     5803.02    493.70 o 
  11   6  -2     1467.80     1761.60    237.14 o 
  12   6  -2     2398.98     2292.98    260.83 o 
  13   6  -2      293.10      482.36    226.15 o 
  14   6  -2     2614.11     2527.90    285.51 o 
  15   6  -2     2017.11     2083.63    273.03 o 
  16   6  -2     6030.12     6376.91    481.80 o 
  17   6  -2     1035.19     1717.70    303.55 o 
  18   6  -2     6440.69     6693.09    430.43 o 
  19   6  -2     1217.49     1554.62    304.06 o 
  20   6  -2      884.48      978.33    292.85 o 
  21   6  -2      643.41      595.17    388.33 o 
  22   6  -2     1033.78     1493.68    441.92 o 
  23   6  -2      393.78      905.33    447.06 o 
  24   6  -2       27.69       81.83    440.18 o 
  25   6  -2      265.35      -64.20    693.48 o 
  26   6  -2      456.78        7.08    480.87 o 
  27   6  -2       64.96      114.00    471.88 o 
  28   6  -2      844.22     1028.98    521.10 o 
   0   7  -2     4156.23     3935.65    455.86 o 
   1   7  -2     3430.84     2909.50    284.43 o 
   2   7  -2      763.90     1208.85    298.22 o 
   3   7  -2       17.34      541.73    264.05 o 
   4   7  -2     4098.02     4338.92    434.39 o 
   5   7  -2     4789.01     5017.16    495.43 o 
   6   7  -2     1348.56     2387.27    402.57 o 
   7   7  -2     1032.02     1352.56    435.57 o 
   8   7  -2      869.80      925.23    363.37 o 
   9   7  -2      301.93      522.72    362.19 o 
  10   7  -2     1278.54     1106.13    372.57 o 
  11   7  -2      412.11      314.50    360.95 o 
  12   7  -2     2430.53     2018.55    620.41 o 
  13   7  -2      121.88      147.04    354.92 o 
  14   7  -2      713.98     1201.83    391.76 o 
  15   7  -2       32.86      199.81    373.96 o 
  16   7  -2     1254.95     1186.51    395.82 o 
  17   7  -2       64.79      444.97    296.81 o 
  18   7  -2       63.61      188.70    292.30 o 
  19   7  -2      261.59      508.90    309.30 o 
  20   7  -2      596.60       70.03    408.12 o 
  21   7  -2      221.68      554.02    445.41 o 
  22   7  -2      556.48      646.45    905.53 o 
  23   7  -2      723.04       72.45    460.42 o 
  24   7  -2      710.66     1618.44    490.68 o 
  25   7  -2       20.92     -484.87    486.03 o 
   0   8  -2      532.09      114.62    575.99 o 
   1   8  -2      566.66      268.37    321.53 o 
   2   8  -2      476.94       93.50    540.60 o 
   3   8  -2      448.39      407.92    333.89 o 
   4   8  -2     1293.00     1706.62    431.47 o 
   5   8  -2      183.18      610.05    404.88 o 
   6   8  -2     1152.61      682.17    417.18 o 
   7   8  -2     2398.42     2610.09    469.58 o 
   8   8  -2      923.76     1613.99    440.22 o 
   9   8  -2       65.64      331.01    402.29 o 
  10   8  -2       70.60      -93.55    411.22 o 
  11   8  -2     1021.66     1069.38    429.63 o 
  12   8  -2     1134.44     1235.78    446.34 o 
  13   8  -2       70.28      493.63    418.62 o 
  14   8  -2      319.46      475.95    425.50 o 
  15   8  -2       79.97     -276.43    428.72 o 
  16   8  -2      276.30      486.51    517.24 o 
  17   8  -2      673.05      639.03    756.52 o 
  18   8  -2       91.38     -189.13    762.25 o 
  19   8  -2      133.29     -727.87    727.87 o 
  20   8  -2      581.87     1541.70    853.95 o 
  21   8  -2      273.78     -767.98    767.98 o 
   0   9  -2      404.01      512.94    650.49 o 
   1   9  -2       36.34      856.95    610.38 o 
   2   9  -2      221.16      925.52    467.96 o 
   3   9  -2      499.67      283.70    661.96 o 
   4   9  -2      298.16     1066.01    641.90 o 
   5   9  -2      382.72       34.39    667.69 o 
   6   9  -2      485.96      842.49    725.00 o 
   7   9  -2      139.02      223.52    693.48 o 
   8   9  -2     1020.68     1269.47    767.98 o 
   9   9  -2       79.02     -180.53    702.07 o 
  10   9  -2      138.27     -687.75    687.75 o 
  11   9  -2      619.92      573.12    742.19 o 
  12   9  -2       43.07      501.48    756.52 o 
  13   9  -2       29.28     -458.50    739.33 o 
  14   9  -2      167.32     1258.00    813.83 o 
  15   9  -2      259.88      143.28    767.98 o 
   0  10  -2      208.48     -441.30    716.40 o 
   1  10  -2      133.54     -702.07    702.07 o 
   2  10  -2       64.78     -644.76    650.49 o 
   3  10  -2      265.07      389.72    765.12 o 
   4  10  -2        9.24      742.19    773.72 o 
   2   0  -1     4434.83     4229.70    113.18 o 
   4   0  -1    17497.99    17361.78    490.37 o 
   6   0  -1    16732.62    17912.66    487.87 o 
   8   0  -1     1658.56     1657.93     72.90 o 
  10   0  -1    31852.08    31253.35    994.86 o 
  12   0  -1    20260.76    20815.69    675.27 o 
  14   0  -1    15039.23    16758.76    573.28 o 
  16   0  -1    38798.26    38640.22   1256.62 o 
  18   0  -1    27491.47    27522.69   1097.23 o 
  20   0  -1     5268.14     4945.76    380.80 o 
  22   0  -1    11481.78    11311.45    609.42 o 
  24   0  -1     1964.54     1986.71    970.01 o 
  26   0  -1     4711.07     4481.43    779.45 o 
  28   0  -1     4162.58     4776.73    719.27 o 
  30   0  -1     5005.75     4713.82    506.76 o 
  32   0  -1     4385.55     3884.01    511.47 o 
  34   0  -1      547.70       26.15    450.25 o 
   1   1  -1     6767.47     6851.65    150.48 o 
   2   1  -1     9117.53     9163.91    168.39 o 
   3   1  -1    18496.46    19385.56    371.94 o 
   4   1  -1      826.31      878.71     35.84 o 
   5   1  -1     4785.35     5051.85    102.18 o 
   6   1  -1    48483.74    49854.34    873.82 o 
   7   1  -1     7092.22     7399.07    149.17 o 
   8   1  -1      389.29      450.94     41.92 o 
   9   1  -1     9862.83     9985.40    215.65 o 
  10   1  -1    46712.96    46375.33    947.43 o 
  11   1  -1    14275.21    13802.05    322.74 o 
  12   1  -1     5293.72     5334.42    143.37 o 
  13   1  -1      695.28      825.47     68.18 o 
  14   1  -1     1298.08     1322.88     82.96 o 
  15   1  -1     1925.34     1877.92    122.27 o 
  16   1  -1     3274.89     3220.49    244.96 o 
  17   1  -1     8846.30     8213.22    285.43 o 
  18   1  -1     8389.44     8207.55    274.35 o 
  19   1  -1     4914.16     5011.32    204.10 o 
  20   1  -1     3296.28     3543.97    182.64 o 
  21   1  -1     6331.72     6224.21    246.14 o 
  22   1  -1     2163.55     2136.21    210.43 o 
  23   1  -1    13462.90    14285.21    520.15 o 
  24   1  -1     1807.31     1646.47    240.31 o 
  25   1  -1     1634.82     2023.31    350.75 o 
  26   1  -1     2298.20     2627.21    266.11 o 
  27   1  -1      549.80      951.18    250.27 o 
  28   1  -1     2009.41     2138.52    279.14 o 
  29   1  -1     3142.16     2851.63    311.84 o 
  30   1  -1     4175.63     4714.31    379.70 o 
  31   1  -1     2924.82     3615.27    374.00 o 
  32   1  -1     1244.62     1745.59    307.99 o 
  33   1  -1     1024.72      241.38    297.54 o 
  34   1  -1      498.07      -59.64    317.10 o 
   1   2  -1   127903.54   131153.13   2414.79 o 
   2   2  -1    61530.74    62558.68   1223.10 o 
   3   2  -1    53621.02    55165.22   1029.59 o 
   4   2  -1    34372.61    34865.93    726.00 o 
   5   2  -1    23764.22    24158.88    521.75 o 
   6   2  -1    12511.85    12535.82    253.87 o 
   7   2  -1    22211.82    22527.70    510.63 o 
   8   2  -1     5492.04     5655.07    158.30 o 
   9   2  -1    38266.05    39186.75   1004.08 o 
  10   2  -1     2906.07     3034.73    135.55 o 
  11   2  -1     7206.14     6904.32    194.38 o 
  12   2  -1     3871.64     3693.15    143.38 o 
  13   2  -1     3921.07     3695.53    152.98 o 
  14   2  -1     7291.73     6799.15    204.33 o 
  15   2  -1    13852.88    13177.00    333.06 o 
  16   2  -1     9961.86     9886.59    277.58 o 
  17   2  -1      586.09      609.66     95.36 o 
  18   2  -1    13387.01    13759.32    364.46 o 
  19   2  -1      512.75      547.22    111.51 o 
  20   2  -1     8797.26     8772.57    265.72 o 
  21   2  -1     9115.44     9387.02    366.18 o 
  22   2  -1     8685.96     8843.91    382.66 o 
  23   2  -1     2489.88     2261.97    228.04 o 
  24   2  -1     4290.85     4383.35    316.12 o 
  25   2  -1     1564.76     1786.55    370.55 o 
  26   2  -1     2056.99     2003.13    264.04 o 
  27   2  -1      178.62      159.53    236.33 o 
  28   2  -1      980.24      821.47    258.27 o 
  29   2  -1      910.73      633.35    263.10 o 
  30   2  -1      272.17      358.87    261.48 o 
  31   2  -1     1255.26      909.36    296.08 o 
  32   2  -1      577.05      457.50    310.21 o 
  33   2  -1      352.03       -6.04    293.45 o 
  34   2  -1      376.94     -373.34    373.34 o 
   1   3  -1     8746.53     9173.79    311.57 o 
   2   3  -1    45816.03    44624.15   1263.71 o 
   3   3  -1    33509.16    33700.60    875.43 o 
   4   3  -1     9210.53     9385.72    495.96 o 
   5   3  -1    32670.92    32923.58    808.08 o 
   6   3  -1    14303.56    13955.75    437.48 o 
   7   3  -1     1902.58     1774.17    165.56 o 
   8   3  -1     2333.11     2407.14    164.88 o 
   9   3  -1     2608.80     2542.98     97.61 o 
  10   3  -1    21362.70    20412.71    493.91 o 
  11   3  -1     9762.24     9554.25    278.04 o 
  12   3  -1     2771.48     2748.30    129.53 o 
  13   3  -1     9907.62    10502.34    321.83 o 
  14   3  -1    25916.59    25211.76    657.37 o 
  15   3  -1     4182.17     4347.87    223.35 o 
  16   3  -1      644.30      531.54    131.83 o 
  17   3  -1     1661.22     1440.32    158.63 o 
  18   3  -1    13097.56    12737.66    431.71 o 
  19   3  -1      525.48      398.87    149.96 o 
  20   3  -1     3327.69     3307.28    339.16 o 
  21   3  -1     7817.87     8018.20    402.45 o 
  22   3  -1     6936.80     7329.05    309.44 o 
  23   3  -1     1462.52      921.07    298.15 o 
  24   3  -1     2706.02     2997.42    321.99 o 
  25   3  -1      917.55      928.02    297.09 o 
  26   3  -1     1722.73     2105.92    329.10 o 
  27   3  -1     3828.46     4280.67    397.62 o 
  28   3  -1      478.01      698.70    339.38 o 
  29   3  -1      608.48      166.66    315.85 o 
  30   3  -1     1924.33     2150.78    507.62 o 
  31   3  -1     2116.29     2145.91    420.39 o 
  32   3  -1      921.10      352.02    382.40 o 
  33   3  -1      670.54      433.63    377.93 o 
   1   4  -1     7799.55     7978.15    317.51 o 
   2   4  -1    28025.57    27200.42    801.24 o 
   3   4  -1    29997.81    29833.48    861.44 o 
   4   4  -1     1214.11      989.71    141.29 o 
   5   4  -1    24738.77    24423.37    689.42 o 
   6   4  -1     2510.70     2398.00    151.66 o 
   7   4  -1     6824.56     6742.34    279.10 o 
   8   4  -1     8190.93     8227.17    363.00 o 
   9   4  -1    34278.54    33455.27   1113.76 o 
  10   4  -1     1936.77     2166.73    188.38 o 
  11   4  -1      291.35      192.32    105.25 o 
  12   4  -1     1377.90     1535.56    151.38 o 
  13   4  -1    18246.38    17075.31    481.80 o 
  14   4  -1     3778.98     3471.14    208.38 o 
  15   4  -1     2068.72     2083.06    129.77 o 
  16   4  -1      806.52      736.05    117.08 o 
  17   4  -1    13167.26    12682.73    405.48 o 
  18   4  -1      781.40      804.79    175.55 o 
  19   4  -1     1313.79     1132.43    175.66 o 
  20   4  -1      856.60      720.31    178.06 o 
  21   4  -1     4401.25     4524.01    261.52 o 
  22   4  -1     4352.70     4496.87    264.95 o 
  23   4  -1     7857.94     8434.39    938.39 o 
  24   4  -1       62.26      -12.93    275.24 o 
  25   4  -1      442.13     -185.67    279.64 o 
  26   4  -1     2605.94     3503.58    446.21 o 
  27   4  -1     3043.60     3020.92    377.14 o 
  28   4  -1       29.82     -142.60    330.83 o 
  29   4  -1     1142.47      583.87    366.60 o 
  30   4  -1      593.15      110.21    538.68 o 
  31   4  -1      153.07      424.75    388.13 o 
  32   4  -1      245.94      -37.56    368.23 o 
   1   5  -1    10067.90     9618.69    395.71 o 
   2   5  -1     9219.30     8358.68    352.00 o 
   3   5  -1     2641.92     2385.37    199.57 o 
   4   5  -1     6397.20     5985.95    301.56 o 
   5   5  -1    15849.07    15357.97    593.93 o 
   6   5  -1     8721.12     8736.70    330.58 o 
   7   5  -1     1769.90     1743.48    156.34 o 
   8   5  -1     2246.30     2050.50    249.61 o 
   9   5  -1     5864.65     7126.46   1047.52 o 
  10   5  -1     1931.49     1624.82    202.76 o 
  11   5  -1     3928.85     3788.15    270.00 o 
  12   5  -1     1076.84     1004.85    174.13 o 
  13   5  -1     2583.32     2219.63    251.95 o 
  14   5  -1       86.21      -71.54    143.51 o 
  15   5  -1     7550.39     7318.77    331.12 o 
  16   5  -1     3045.56     3431.20    228.77 o 
  17   5  -1      739.90      726.48    187.64 o 
  18   5  -1     4187.50     4134.80    262.64 o 
  19   5  -1     2251.12     2137.28    232.75 o 
  20   5  -1     2473.49     2452.73    193.74 o 
  21   5  -1       77.04      250.52    195.31 o 
  22   5  -1     2491.66     2534.36    275.88 o 
  23   5  -1      170.82      -30.18    220.04 o 
  24   5  -1     1352.79     1403.00    307.32 o 
  25   5  -1      570.40      327.88    252.02 o 
  26   5  -1     1508.77     1974.55    568.75 o 
  27   5  -1      579.73      315.42    340.86 o 
  28   5  -1      465.53      428.37    347.91 o 
  29   5  -1     1084.49     1103.26    383.87 o 
  30   5  -1      698.31      898.03    394.33 o 
   1   6  -1      138.34      116.59    191.19 o 
   2   6  -1     9282.07     9863.88    550.65 o 
   3   6  -1     1394.48     1098.46    204.84 o 
   4   6  -1     1778.49     1996.91    230.21 o 
   5   6  -1     1773.19     2056.52    272.31 o 
   6   6  -1      839.97      664.95    136.56 o 
   7   6  -1     3165.99     3157.19    222.44 o 
   8   6  -1     1115.56     1020.15    188.34 o 
   9   6  -1     1845.66     2021.58    278.64 o 
  10   6  -1      643.74      652.50    203.16 o 
  11   6  -1      892.76     1245.09    227.04 o 
  12   6  -1      605.34      515.88    212.34 o 
  13   6  -1     1595.93     1683.24    254.68 o 
  14   6  -1     4773.90     4360.82    341.88 o 
  15   6  -1     1442.30     1581.48    298.46 o 
  16   6  -1     2579.05     2506.00    298.92 o 
  17   6  -1      320.05      384.62    266.30 o 
  18   6  -1      778.55     1248.34    284.66 o 
  19   6  -1      145.09        2.07    261.92 o 
  20   6  -1     1311.36     1273.91    298.42 o 
  21   6  -1      639.51      771.33    290.96 o 
  22   6  -1     1360.31     1181.43    444.17 o 
  23   6  -1     1098.10      964.40    454.53 o 
  24   6  -1      772.23      756.56    803.80 o 
  25   6  -1      436.62     -246.94    450.96 o 
  26   6  -1        8.90     -198.95    463.23 o 
  27   6  -1       76.53     -158.23    492.89 o 
  28   6  -1       30.48     -338.26    626.14 o 
   1   7  -1     1332.95     1443.84    260.89 o 
   2   7  -1      713.94      575.30    230.48 o 
   3   7  -1     2257.36     2193.92    277.01 o 
   4   7  -1     1159.15     1449.57    260.31 o 
   5   7  -1      319.39      465.86    273.56 o 
   6   7  -1      580.26      624.62    364.75 o 
   7   7  -1     2552.88     2359.25    403.10 o 
   8   7  -1       87.98     -205.81    319.98 o 
   9   7  -1     1279.34     1879.18    710.67 o 
  10   7  -1     1065.12      851.46    363.89 o 
  11   7  -1      411.68      835.14    396.89 o 
  12   7  -1      538.88      540.24    374.77 o 
  13   7  -1      182.71      963.64    699.21 o 
  14   7  -1       53.09      242.73    376.29 o 
  15   7  -1      150.58      776.51    917.00 o 
  16   7  -1     1139.59      727.41    390.14 o 
  17   7  -1      544.97      500.09    382.64 o 
  18   7  -1      161.58       13.56    293.18 o 
  19   7  -1       82.64      303.29    305.71 o 
  20   7  -1      217.07      235.76    351.72 o 
  21   7  -1       85.83      216.83    421.09 o 
  22   7  -1       99.89      256.84    444.94 o 
  23   7  -1      342.31     1069.52    573.12 o 
  24   7  -1       11.13      815.56   1272.33 o 
  25   7  -1      267.43     -180.81    492.44 o 
   1   8  -1       98.11      -65.14    264.29 o 
   2   8  -1      103.95      734.95    289.00 o 
   3   8  -1      726.25      966.28    342.89 o 
   4   8  -1       89.56       34.71    399.67 o 
   5   8  -1     1127.99     1643.52    429.45 o 
   6   8  -1      187.88      441.42    411.72 o 
   7   8  -1      277.38      951.28    405.81 o 
   8   8  -1      281.63       54.80    402.26 o 
   9   8  -1      504.16     1201.22    436.46 o 
  10   8  -1      255.64      280.45    441.30 o 
  11   8  -1      145.19      878.94    422.13 o 
  12   8  -1      132.33      344.08    501.48 o 
  13   8  -1     1273.45     1394.14    473.02 o 
  14   8  -1      472.19       19.53    420.69 o 
  15   8  -1      368.72       53.92    439.86 o 
  16   8  -1      411.38      268.13    436.93 o 
  17   8  -1      239.04      431.01    460.99 o 
  18   8  -1      266.70      367.92    458.14 o 
  19   8  -1      248.80       41.07    520.11 o 
  20   8  -1      163.54      381.13    810.97 o 
  21   8  -1      309.31      799.51    865.41 o 
   1   9  -1       11.94      176.10    371.52 o 
   2   9  -1      660.17      940.02    395.56 o 
   3   9  -1      113.10     -114.59    461.52 o 
   4   9  -1      384.50      569.48    442.74 o 
   5   9  -1      157.55      483.59    480.18 o 
   6   9  -1      331.71     -351.89    430.00 o 
   7   9  -1      115.50      312.36    469.17 o 
   8   9  -1      508.59      625.68    491.75 o 
   9   9  -1      243.90     1084.87    501.04 o 
  10   9  -1       73.67      657.73    488.78 o 
  11   9  -1       29.33      255.87    474.60 o 
  12   9  -1        9.06     -210.25    470.21 o 
  13   9  -1      204.46     -229.79    646.20 o 
  14   9  -1       88.04      216.72    490.99 o 
  15   9  -1      123.90      401.26    795.21 o 
  16   9  -1      152.36      318.17    524.02 o 
   1  10  -1      262.67     -518.43    518.43 o 
   2  10  -1      106.56     1243.68    750.79 o 
   3  10  -1      155.26      601.78    716.40 o 
   4  10  -1      109.97      908.40    727.87 o 
   5  10  -1       14.03     -733.60    733.60 o 
   2   0   0     2743.66     2497.86     80.24 o 
   4   0   0    87905.65    89210.81   2471.59 o 
   6   0   0    25957.76    25510.36    723.21 o 
   8   0   0       18.34      -53.57     53.57 o 
  10   0   0    17679.14    19111.05    797.34 o 
  12   0   0      757.97      825.87    140.73 o 
  14   0   0     6272.32     7118.13    391.99 o 
  16   0   0    72098.39    72728.53   2911.78 o 
  18   0   0    63177.80    63526.29   2568.32 o 
  20   0   0     3671.22     3609.84    436.13 o 
  22   0   0     7502.51     7135.48    462.45 o 
  24   0   0    15525.33    17257.49   1190.66 o 
  26   0   0     1333.97     1756.92    441.30 o 
  28   0   0     2382.90     1828.81    388.05 o 
  30   0   0     7148.23     7610.50    604.59 o 
  32   0   0     1180.12     1166.98    451.83 o 
  34   0   0        1.22     -430.99    430.99 o 
   0   1   0    49069.46    50894.29   1328.90 o 
   1   1   0    25376.69    25382.68    514.62 o 
   2   1   0     3292.68     3471.87     79.51 o 
   3   1   0    12515.36    12994.84    256.62 o 
   4   1   0    29356.37    30361.63    525.01 o 
   5   1   0    26071.14    26032.90    482.67 o 
   6   1   0    68474.21    70276.67   1221.01 o 
   7   1   0     1583.61     1515.59     50.30 o 
   8   1   0    15037.55    15288.03    295.87 o 
   9   1   0      325.98      235.38     45.78 o 
  10   1   0     2546.58     2331.32     87.25 o 
  11   1   0    20521.76    20727.44    452.69 o 
  12   1   0   154958.63   157378.06   3240.95 o 
  13   1   0    57608.45    58049.87   1323.87 o 
  14   1   0     8887.78     9286.56    261.71 o 
  15   1   0    31961.95    31446.34    731.51 o 
  16   1   0        9.46       12.14     91.82 o 
  17   1   0    47248.67    47404.40   1201.97 o 
  18   1   0    21190.99    22132.26    600.49 o 
  19   1   0     2009.45     2056.26    143.62 o 
  20   1   0       43.91     -103.26    112.35 o 
  21   1   0     1866.69     1907.97    184.10 o 
  22   1   0     4667.71     4694.34    212.20 o 
  23   1   0      809.68     1146.37    205.36 o 
  24   1   0      150.33       58.56    201.44 o 
  25   1   0       33.63     -213.06    213.06 o 
  26   1   0     2134.17     2159.66    253.89 o 
  27   1   0     9382.13     9972.33    609.26 o 
  28   1   0     2925.45     3530.30    300.44 o 
  29   1   0       72.04       23.35    246.01 o 
  30   1   0     5426.67     6082.68    389.59 o 
  31   1   0     3270.11     2785.07    333.13 o 
  32   1   0       15.38     -263.71    361.48 o 
  33   1   0      102.54     -291.40    291.40 o 
  34   1   0      608.68      545.16    315.00 o 
   0   2   0      361.23      378.86     99.27 o 
   1   2   0   105479.46   110806.18   2365.07 o 
   2   2   0   191661.25   197836.80   3633.46 o 
   3   2   0       28.84      101.83     49.89 o 
   4   2   0    11109.17    11580.02    258.30 o 
   5   2   0    10349.50    10382.94    250.35 o 
   6   2   0    39401.54    38778.04    751.84 o 
   7   2   0    63947.36    65408.21   1262.65 o 
   8   2   0     7484.46     7500.33    184.93 o 
   9   2   0    25336.13    24624.14    628.38 o 
  10   2   0    16250.34    17005.98    451.45 o 
  11   2   0    30968.26    31298.23    797.69 o 
  12   2   0    62362.52    59861.59   1483.94 o 
  13   2   0      211.11      261.38     68.10 o 
  14   2   0    19470.74    18696.28    455.26 o 
  15   2   0     1009.36      967.28     92.17 o 
  16   2   0     1166.45     1032.41    133.71 o 
  17   2   0      447.74      359.54     95.66 o 
  18   2   0     7705.04     7833.54    247.42 o 
  19   2   0     3431.42     3359.75    155.24 o 
  20   2   0    10330.84    10116.67    306.36 o 
  21   2   0    10184.25    10450.64    353.64 o 
  22   2   0     2380.70     2903.14    180.45 o 
  23   2   0      319.66      139.40    186.80 o 
  24   2   0     5035.91     4710.11    291.59 o 
  25   2   0    23282.84    23277.93    770.31 o 
  26   2   0      523.90      532.55    233.15 o 
  27   2   0     4966.61     5389.99    337.05 o 
  28   2   0     2191.97     1843.59    274.46 o 
  29   2   0     4209.10     4512.21    338.28 o 
  30   2   0     6051.11     5657.95    368.91 o 
  31   2   0      440.68      334.03    275.43 o 
  32   2   0      993.83      755.17    431.01 o 
  33   2   0       36.36     -247.24    292.22 o 
  34   2   0       38.88     -198.00    372.86 o 
   0   3   0    46714.90    44419.85   2389.92 o 
   1   3   0   112171.53   112058.55   2943.64 o 
   2   3   0    67315.06    68149.71   1813.17 o 
   3   3   0    33212.61    33699.59    926.60 o 
   4   3   0     7462.80     7703.76    270.81 o 
   5   3   0    50291.04    49049.14   1202.75 o 
   6   3   0     1870.47     2049.45    127.02 o 
   7   3   0    19323.10    18220.69    538.98 o 
   8   3   0       10.96       65.11     90.24 o 
   9   3   0      183.02      145.94     54.60 o 
  10   3   0     3807.54     3838.46    138.51 o 
  11   3   0       71.73      -17.74     70.36 o 
  12   3   0    13436.32    13093.11    371.39 o 
  13   3   0    12008.31    12164.57    355.49 o 
  14   3   0      758.12      633.10    106.21 o 
  15   3   0     9457.34     8836.64    322.98 o 
  16   3   0      617.48      495.22    131.98 o 
  17   3   0    13060.89    12776.83    438.40 o 
  18   3   0    12564.35    12043.31    424.74 o 
  19   3   0     2296.30     1954.21    182.25 o 
  20   3   0     7377.70     7610.80    318.90 o 
  21   3   0      242.48      270.34    169.17 o 
  22   3   0     8426.32     7884.93    572.86 o 
  23   3   0     2082.66     2269.26    287.66 o 
  24   3   0       26.75     -255.70    255.70 o 
  25   3   0      275.65      393.41    287.89 o 
  26   3   0     2308.27     1847.28    330.04 o 
  27   3   0     1142.75     1032.26    329.53 o 
  28   3   0     1468.06     1286.11    354.24 o 
  29   3   0      839.60      564.43    341.65 o 
  30   3   0     1095.68      732.42    623.70 o 
  31   3   0      252.14      149.18    425.56 o 
  32   3   0       71.23     -226.13    360.79 o 
  33   3   0      416.30      208.08    380.97 o 
   0   4   0     1363.16     2047.15    332.41 o 
   1   4   0    10413.37    10271.08    358.55 o 
   2   4   0      399.05      315.74    128.97 o 
   3   4   0     1061.29     1178.00    149.25 o 
   4   4   0    12725.34    12287.94    411.75 o 
   5   4   0    29935.12    30208.48    698.48 o 
   6   4   0     7095.24     7343.17    285.60 o 
   7   4   0     2206.56     2111.58    149.31 o 
   8   4   0     4184.47     4240.22    213.12 o 
   9   4   0     1604.48     1530.65    149.71 o 
  10   4   0    19853.53    19435.89    745.34 o 
  11   4   0     8863.25     8067.25    306.40 o 
  12   4   0        2.41      100.57    117.80 o 
  13   4   0    27288.34    26315.07   1204.45 o 
  14   4   0     4530.61     4207.80    182.45 o 
  15   4   0      225.22      166.17     96.56 o 
  16   4   0     6503.86     6104.98    216.06 o 
  17   4   0     9641.58     9468.03    349.01 o 
  18   4   0      944.25     1237.30    160.00 o 
  19   4   0     2889.10     2717.45    275.05 o 
  20   4   0     3412.82     3238.77    226.61 o 
  21   4   0     1517.16     1322.24    278.78 o 
  22   4   0     1950.80     2119.67    380.94 o 
  23   4   0     1477.15     1912.85    285.04 o 
  24   4   0      289.60      501.61    273.88 o 
  25   4   0      111.29      113.99    277.92 o 
  26   4   0      148.29       14.18    299.91 o 
  27   4   0      318.38      243.04    339.87 o 
  28   4   0      173.86       38.13    334.88 o 
  29   4   0       13.57      -59.54    349.62 o 
  30   4   0      589.60      945.34    379.76 o 
  31   4   0      736.98     1138.56    713.04 o 
  32   4   0      960.92     1297.31    405.98 o 
   0   5   0     6370.26     7169.01    466.32 o 
   1   5   0      821.99      717.78    173.27 o 
   2   5   0     5882.93     5462.50    282.20 o 
   3   5   0     5053.07     4848.00    269.36 o 
   4   5   0    20309.85    19294.27    609.95 o 
   5   5   0      188.89      268.89    162.10 o 
   6   5   0      119.06       46.03    105.16 o 
   7   5   0     4745.48     4567.35    241.83 o 
   8   5   0     3742.21     4085.34    227.85 o 
   9   5   0     2475.97     2216.35    185.82 o 
  10   5   0    22416.77    22802.38    708.48 o 
  11   5   0     8689.06     8276.62    656.35 o 
  12   5   0      612.13      469.00    122.18 o 
  13   5   0        4.79      -12.32    132.56 o 
  14   5   0     1416.96     1132.00    172.48 o 
  15   5   0      364.79      409.66    220.87 o 
  16   5   0     2564.02     2286.73    209.20 o 
  17   5   0     1596.42     1411.56    219.22 o 
  18   5   0      612.07      621.32    188.54 o 
  19   5   0      349.18      526.36    203.15 o 
  20   5   0     4327.22     4187.41    391.79 o 
  21   5   0     1790.75     1952.03    226.55 o 
  22   5   0       33.16       33.99    171.37 o 
  23   5   0      112.99      -52.40    216.32 o 
  24   5   0      100.38      232.75    237.07 o 
  25   5   0     3753.66     3592.33    310.09 o 
  26   5   0     4156.19     4431.21    534.80 o 
  27   5   0      257.44      450.06    339.00 o 
  28   5   0     1759.40     2154.84    377.49 o 
  29   5   0       70.06     -399.09    562.45 o 
  30   5   0     1515.05     1751.52    626.95 o 
   0   6   0      771.35     1045.40    290.77 o 
   1   6   0      603.29      762.89    209.83 o 
   2   6   0     7349.33     6840.67    352.37 o 
   3   6   0     1597.64     1131.90    221.12 o 
   4   6   0     1003.53     1189.60    223.12 o 
   5   6   0      177.95      490.38    200.69 o 
   6   6   0     2040.32     2161.95    257.27 o 
   7   6   0      443.39      586.71    175.57 o 
   8   6   0    15150.74    15537.37    545.42 o 
   9   6   0      842.14      804.58    176.21 o 
  10   6   0     3307.85     3304.12    243.80 o 
  11   6   0      284.31      217.02    239.28 o 
  12   6   0     6657.28     7228.39    407.60 o 
  13   6   0      139.11       83.67    221.68 o 
  14   6   0        0.69      -50.01    232.39 o 
  15   6   0       73.71       55.99    231.83 o 
  16   6   0     6422.25     7391.15    917.41 o 
  17   6   0      381.39      155.94    253.98 o 
  18   6   0      683.74      588.17    278.28 o 
  19   6   0      197.26       32.85    275.45 o 
  20   6   0     1622.54     1634.07    438.20 o 
  21   6   0      379.61      349.96    437.76 o 
  22   6   0     4602.67     3849.57    521.56 o 
  23   6   0       56.56      285.14    434.22 o 
  24   6   0       36.84     -266.85    404.61 o 
  25   6   0     1252.88     1527.63    967.14 o 
  26   6   0      159.25     -335.70    463.49 o 
  27   6   0      225.31     -480.80    480.80 o 
  28   6   0      128.83      -23.35    482.36 o 
   0   7   0     4805.63     6739.10    661.96 o 
   1   7   0      774.53      965.82    247.80 o 
   2   7   0      990.88     1566.98    264.90 o 
   3   7   0     2199.65     2149.53    276.09 o 
   4   7   0     4189.62     4542.24    325.38 o 
   5   7   0     4310.68     4212.33    336.49 o 
   6   7   0       62.74      620.48    297.10 o 
   7   7   0      294.29      658.89    295.88 o 
   8   7   0     2891.16     2755.83    456.13 o 
   9   7   0     5303.31     5623.25    435.17 o 
  10   7   0     1238.30     1548.72    545.90 o 
  11   7   0        9.36      268.49    365.52 o 
  12   7   0      882.68     1161.63    393.64 o 
  13   7   0     1794.23     2441.95    448.49 o 
  14   7   0      628.95     1623.65    551.63 o 
  15   7   0     1129.40     2230.48    435.43 o 
  16   7   0        8.76       64.15    416.95 o 
  17   7   0      115.41      570.06    288.99 o 
  18   7   0      128.55     -153.79    362.93 o 
  19   7   0     1534.60     1025.11    322.05 o 
  20   7   0      378.44      648.02    324.66 o 
  21   7   0      808.38     1054.30    346.63 o 
  22   7   0      824.19     1261.18    531.57 o 
  23   7   0     1227.89     1670.34    593.18 o 
  24   7   0       57.96      -18.64    477.61 o 
  25   7   0      378.80      -87.44    484.63 o 
   0   8   0     1268.39     1821.69    434.04 o 
   1   8   0       12.63      293.57    277.81 o 
   2   8   0       27.52      -81.04    275.26 o 
   3   8   0      155.62      239.22    276.90 o 
   4   8   0     2538.27     2977.52    344.92 o 
   5   8   0        8.45      -57.77    312.14 o 
   6   8   0      636.42     1238.32    351.48 o 
   7   8   0      152.02      329.03    339.82 o 
   8   8   0      166.96      434.28    418.52 o 
   9   8   0      191.44      782.47    430.85 o 
  10   8   0       74.50     -214.33    402.64 o 
  11   8   0     1059.31      725.29    432.34 o 
  12   8   0      697.40      208.06    624.70 o 
  13   8   0     1415.72     1782.77   1090.37 o 
  14   8   0      841.24     2217.65    558.79 o 
  15   8   0      807.28      546.08    467.50 o 
  16   8   0      200.65      243.75    461.31 o 
  17   8   0     1746.95     1866.86    495.38 o 
  18   8   0       75.85     1156.29    483.26 o 
  19   8   0       20.10     -333.53    458.55 o 
  20   8   0      688.31      625.87    491.92 o 
  21   8   0      332.17      802.37    879.74 o 
   0   9   0     2082.39     1874.65    516.12 o 
   1   9   0       18.84       18.25    357.89 o 
   2   9   0       87.37      590.08    318.53 o 
   3   9   0      277.47      720.98    341.74 o 
   4   9   0      850.69     1298.39    866.52 o 
   5   9   0       36.10      199.26    478.29 o 
   6   9   0      176.71      385.57    484.08 o 
   7   9   0      260.81       -7.65    700.64 o 
   8   9   0     1164.97     1091.27    611.81 o 
   9   9   0        2.10      235.68   1010.13 o 
  10   9   0      184.38      886.60    484.27 o 
  11   9   0      345.44      860.55    497.77 o 
  12   9   0      258.41      333.90    484.63 o 
  13   9   0       40.76      851.80    523.47 o 
  14   9   0       21.72      535.90    570.26 o 
  15   9   0      104.20      904.62    528.06 o 
  16   9   0      372.68      411.00    521.90 o 
   0  10   0       24.06     1086.07    805.24 o 
   1  10   0      218.90      299.65    451.18 o 
   2  10   0       27.65      679.43    431.83 o 
   3  10   0        0.20     -176.30    550.14 o 
   4  10   0       18.10     1080.75    584.52 o 
   5  10   0       57.51      624.95    566.67 o 
   2   0   1     3061.15     3174.05    111.38 o 
   4   0   1    16374.82    16410.73    488.94 o 
   6   0   1    15000.22    15697.73    486.08 o 
   8   0   1     1837.18     1653.85    100.09 o 
  10   0   1    30803.27    30291.26   1255.29 o 
  12   0   1    20382.80    19579.61    858.13 o 
  14   0   1    16012.38    16775.46    736.56 o 
  16   0   1    40374.16    38928.27   1594.68 o 
  18   0   1    24517.43    23098.16   1083.05 o 
  20   0   1     6613.57     6072.02    389.17 o 
  22   0   1     9440.41     9622.26    592.69 o 
  24   0   1     2381.20     1833.97    331.17 o 
  26   0   1     4741.30     4255.93   1143.38 o 
  28   0   1     3997.22     4330.21   1683.55 o 
  30   0   1     4970.74     4222.84    487.40 o 
  32   0   1     3636.00     4595.42    528.34 o 
  34   0   1      440.69      244.98    438.44 o 
   1   1   1     6593.67     6857.97    141.62 o 
   2   1   1     8130.22     8341.75    168.08 o 
   3   1   1    18002.87    18879.84    353.04 o 
   4   1   1      443.41      555.05     29.46 o 
   5   1   1     4943.02     5125.06    107.72 o 
   6   1   1    49092.58    50385.80    873.94 o 
   7   1   1     7455.13     7795.10    159.13 o 
   8   1   1      265.18      347.58     49.69 o 
   9   1   1     9639.36     9835.12    256.27 o 
  10   1   1    43797.68    43649.61   1143.89 o 
  11   1   1    15686.19    15406.36    398.43 o 
  12   1   1     4348.96     4245.13    172.63 o 
  13   1   1      706.86      801.51     93.10 o 
  14   1   1     1053.66     1234.97    126.36 o 
  15   1   1     1935.44     1941.85    145.07 o 
  16   1   1     2372.42     2393.30    167.97 o 
  17   1   1     9736.42     9386.79    344.93 o 
  18   1   1     8071.80     7415.70    314.43 o 
  19   1   1     4031.64     3800.71    231.16 o 
  20   1   1     2478.31     2588.42    207.21 o 
  21   1   1     5796.65     5582.72    284.73 o 
  22   1   1     1908.31     1515.58    202.83 o 
  23   1   1    13253.94    13844.26    442.81 o 
  24   1   1     1437.18     1457.20    172.62 o 
  25   1   1     1169.40     1131.41    228.88 o 
  26   1   1     2557.79     2501.68    262.03 o 
  27   1   1      557.59      723.06    243.21 o 
  28   1   1     1738.87     1787.13    275.44 o 
  29   1   1     3345.38     3738.68    355.71 o 
  30   1   1     4258.89     4047.76    354.47 o 
  31   1   1     3150.97     3124.20    332.95 o 
  32   1   1     1081.08      928.50    307.10 o 
  33   1   1     1138.27     1199.25    317.00 o 
  34   1   1      516.69      206.05    310.16 o 
   1   2   1   128654.45   130844.77   2414.41 o 
   2   2   1    58568.62    60092.27   1222.95 o 
   3   2   1    52843.11    53610.46    968.70 o 
   4   2   1    35401.50    35687.33    679.19 o 
   5   2   1    25357.31    25620.63    523.35 o 
   6   2   1    11748.09    11658.89    235.98 o 
   7   2   1    21114.46    21658.49    440.72 o 
   8   2   1     5457.11     5536.16    140.03 o 
   9   2   1    40542.64    40894.25    841.25 o 
  10   2   1     3213.35     3201.62    118.59 o 
  11   2   1     7096.76     6801.64    224.36 o 
  12   2   1     4282.74     4109.56    151.93 o 
  13   2   1     4368.61     3962.32    138.11 o 
  14   2   1     7145.85     6712.36    208.75 o 
  15   2   1    12497.95    12215.73    335.20 o 
  16   2   1    10263.55     9984.60    283.13 o 
  17   2   1      519.70      434.39    101.66 o 
  18   2   1    13859.77    13458.17    369.96 o 
  19   2   1      718.26      839.85    116.79 o 
  20   2   1     7942.65     8100.25    272.15 o 
  21   2   1     8222.02     8136.13    305.80 o 
  22   2   1     9632.17     9830.26    334.59 o 
  23   2   1     1810.70     1980.89    176.10 o 
  24   2   1     4646.56     4562.02    282.66 o 
  25   2   1     1511.30     1574.63    237.29 o 
  26   2   1     2160.59     2275.95    257.24 o 
  27   2   1      276.03       44.76    233.64 o 
  28   2   1     1171.61      802.01    257.56 o 
  29   2   1      891.65      882.31    270.51 o 
  30   2   1      227.07     -174.39    394.71 o 
  31   2   1     1410.48     1921.09    486.83 o 
  32   2   1      699.17      787.57    400.79 o 
  33   2   1      385.26     -284.60    284.60 o 
  34   2   1      356.27      183.59    390.29 o 
   1   3   1     9413.65    10147.50    321.58 o 
   2   3   1    49420.73    49457.87   1272.29 o 
   3   3   1    29332.16    29704.93    874.69 o 
   4   3   1    10107.51    10109.34    255.96 o 
   5   3   1    31484.97    32092.56    811.96 o 
   6   3   1    15551.01    14809.00    443.71 o 
   7   3   1     2034.58     2072.93    132.77 o 
   8   3   1     2606.76     2465.07    182.82 o 
   9   3   1     2347.18     2289.09     89.30 o 
  10   3   1    21398.61    20843.92    459.06 o 
  11   3   1    11193.40    11070.37    315.55 o 
  12   3   1     2685.41     2508.83    127.48 o 
  13   3   1    11150.59    11276.59    325.47 o 
  14   3   1    25405.84    24564.97    658.81 o 
  15   3   1     3092.23     3028.84    186.51 o 
  16   3   1      703.27      600.72    135.79 o 
  17   3   1     2260.32     2099.89    222.35 o 
  18   3   1    12177.00    12503.78    708.11 o 
  19   3   1      425.00      436.40    159.54 o 
  20   3   1     3571.17     3733.56    278.78 o 
  21   3   1     8774.23     8802.11    352.20 o 
  22   3   1     6915.52     6604.61    448.77 o 
  23   3   1     1566.27     1360.87    206.37 o 
  24   3   1     3141.14     3281.36    323.86 o 
  25   3   1     1113.24      832.71    300.63 o 
  26   3   1     1809.61     1616.41    317.69 o 
  27   3   1     3549.80     3499.08    376.91 o 
  28   3   1      429.49     -249.77    312.53 o 
  29   3   1      550.28      667.17    479.00 o 
  30   3   1     2004.53     2791.92    407.45 o 
  31   3   1     2078.38     2930.94    417.93 o 
  32   3   1      850.21      397.79    373.69 o 
  33   3   1      658.29     1063.48    685.48 o 
   1   4   1    10327.50     9906.19    335.22 o 
   2   4   1    30511.42    29169.44    811.31 o 
   3   4   1    30118.89    30887.31    867.15 o 
   4   4   1     1558.21     1745.19    158.95 o 
   5   4   1    22999.96    22794.66    616.20 o 
   6   4   1     2990.92     2785.69    157.34 o 
   7   4   1     7074.24     7374.89    357.02 o 
   8   4   1     8176.92     8877.47    412.37 o 
   9   4   1    33877.23    33634.56    964.18 o 
  10   4   1     1698.78     1644.11    162.03 o 
  11   4   1      240.94       19.06     97.58 o 
  12   4   1     1321.08     1656.49    202.87 o 
  13   4   1    19387.81    18057.98    674.51 o 
  14   4   1     4235.13     4245.83    153.30 o 
  15   4   1     2267.97     2329.17    130.52 o 
  16   4   1      722.04      849.16    116.06 o 
  17   4   1    13049.53    12643.69    368.35 o 
  18   4   1      907.72      746.70    163.19 o 
  19   4   1     1365.95     1335.47    213.84 o 
  20   4   1      783.60      689.02    190.68 o 
  21   4   1     4691.65     4565.19    266.45 o 
  22   4   1     4032.12     4522.84    339.99 o 
  23   4   1     8633.03     9298.11    615.13 o 
  24   4   1       58.10      276.88    274.00 o 
  25   4   1      395.45     -178.09    347.60 o 
  26   4   1     2665.93     3422.33    410.48 o 
  27   4   1     3040.41     3401.83    380.17 o 
  28   4   1       15.54      -31.68    332.52 o 
  29   4   1     1273.89     1221.23    360.24 o 
  30   4   1      583.84      439.66    361.02 o 
  31   4   1      170.22      -81.42    379.63 o 
  32   4   1      284.22      428.96    533.80 o 
   1   5   1    10736.66    10469.93    400.36 o 
   2   5   1     8649.37     8197.24    356.62 o 
   3   5   1     2492.03     2436.38    275.88 o 
   4   5   1     6877.11     6863.60    317.71 o 
   5   5   1    16194.62    15518.68    516.74 o 
   6   5   1     7876.49     8057.52    486.24 o 
   7   5   1     1988.95     1878.19    162.27 o 
   8   5   1     2109.48     2306.03    182.04 o 
   9   5   1     5948.40     5635.50    286.96 o 
  10   5   1     2066.49     2083.92    263.89 o 
  11   5   1     3725.29     3973.83    246.86 o 
  12   5   1      786.81      982.68    130.39 o 
  13   5   1     2925.79     2974.28    186.76 o 
  14   5   1       92.91       80.00    146.93 o 
  15   5   1     7949.01     7600.05    334.79 o 
  16   5   1     3028.90     2986.88    225.29 o 
  17   5   1      888.28      844.36    188.15 o 
  18   5   1     3817.13     3653.06    259.25 o 
  19   5   1     2311.02     2314.26    236.46 o 
  20   5   1     2422.32     2553.23    252.40 o 
  21   5   1      116.09       48.49    145.47 o 
  22   5   1     2055.51     2043.32    200.99 o 
  23   5   1      188.54      216.42    212.37 o 
  24   5   1     1098.83      754.44    243.62 o 
  25   5   1      437.02      627.95    253.69 o 
  26   5   1     1662.95     1907.93    316.67 o 
  27   5   1      528.86      191.63    367.52 o 
  28   5   1      440.40      321.42    356.47 o 
  29   5   1     1282.80      970.44    683.10 o 
  30   5   1      778.64      874.46    733.60 o 
   1   6   1       96.91      358.14    202.97 o 
   2   6   1     9315.71     8882.99    415.64 o 
   3   6   1     1586.81     1659.93    220.34 o 
   4   6   1     1463.56     1850.57    238.49 o 
   5   6   1     2148.63     2531.85    252.55 o 
   6   6   1      651.49      814.76    142.55 o 
   7   6   1     3411.82     3735.37    227.73 o 
   8   6   1     1300.96     1260.44    205.98 o 
   9   6   1     1699.50     1705.63    204.67 o 
  10   6   1      615.29      631.62    184.03 o 
  11   6   1      818.73      771.55    195.15 o 
  12   6   1      903.67      987.37    248.58 o 
  13   6   1     1521.38     1872.36    263.44 o 
  14   6   1     5430.45     5025.74    584.12 o 
  15   6   1     1541.28     1953.68    281.26 o 
  16   6   1     2235.27     2342.32    299.77 o 
  17   6   1      242.13       79.33    260.14 o 
  18   6   1      701.85      850.87    285.17 o 
  19   6   1      121.58     -123.05    273.83 o 
  20   6   1     1093.45     1319.14    313.88 o 
  21   6   1      686.25      482.24    295.17 o 
  22   6   1     1279.17      873.83    321.23 o 
  23   6   1     1072.92     1331.34    463.23 o 
  24   6   1      711.35     1552.62    456.35 o 
  25   6   1      441.43      573.94    466.80 o 
  26   6   1        2.75     -446.89    448.04 o 
  27   6   1       96.82       41.30    506.77 o 
  28   6   1       27.41     -301.81    480.26 o 
   1   7   1     1332.42     1774.61    308.97 o 
   2   7   1      872.67      666.76    244.99 o 
   3   7   1     2267.04     2441.51    293.84 o 
   4   7   1     1068.03     1488.37    271.01 o 
   5   7   1      262.09      136.06    308.57 o 
   6   7   1      501.42      962.38    303.46 o 
   7   7   1     2476.36     2919.83    353.78 o 
   8   7   1      131.88      627.42    306.13 o 
   9   7   1     1338.80     1871.41    327.76 o 
  10   7   1      917.67      765.04    520.77 o 
  11   7   1      501.42      858.08    315.26 o 
  12   7   1      560.46      731.64    376.73 o 
  13   7   1      148.44      484.99    372.93 o 
  14   7   1       74.86      333.89    396.13 o 
  15   7   1      129.44      747.57    403.48 o 
  16   7   1     1236.91      712.75    428.83 o 
  17   7   1      571.92      433.09    316.87 o 
  18   7   1      155.91      -48.58    307.63 o 
  19   7   1       63.25      -40.54    306.95 o 
  20   7   1      167.66       10.26    336.76 o 
  21   7   1       87.00     -131.62    331.41 o 
  22   7   1      127.86      286.30    441.59 o 
  23   7   1      355.43      165.34    466.03 o 
  24   7   1       18.82     -303.75    680.58 o 
  25   7   1      283.39      300.16    491.51 o 
   1   8   1       95.18      225.58    289.54 o 
   2   8   1      134.13      946.13    289.90 o 
   3   8   1      892.74     1325.18    311.00 o 
   4   8   1       67.32     -258.88    270.94 o 
   5   8   1     1111.45     1018.89    483.91 o 
   6   8   1      145.78      292.40    334.93 o 
   7   8   1      203.85      329.35    339.93 o 
   8   8   1      351.91      394.24    318.07 o 
   9   8   1      472.12      784.99    347.12 o 
  10   8   1      333.76     1038.20    359.43 o 
  11   8   1      137.04      383.50    432.61 o 
  12   8   1       94.03      548.53    426.10 o 
  13   8   1     1211.73     1863.06    487.66 o 
  14   8   1      544.00      738.16    470.41 o 
  15   8   1      346.69       72.26    469.96 o 
  16   8   1      433.43      316.26    457.48 o 
  17   8   1      211.76      579.34    491.39 o 
  18   8   1      187.95      496.30    489.54 o 
  19   8   1      230.57      592.53    476.09 o 
  20   8   1      134.46      579.58   1027.32 o 
  21   8   1      340.18     1151.98    902.67 o 
   1   9   1       19.42      -44.79    334.53 o 
   2   9   1      683.26      488.61    335.89 o 
   3   9   1       96.88     -240.11    315.90 o 
   4   9   1      307.44       89.23    579.61 o 
   5   9   1      197.04      725.32    398.64 o 
   6   9   1      361.52      468.82    390.74 o 
   7   9   1      168.04      121.01    384.63 o 
   8   9   1      565.25      242.32    493.79 o 
   9   9   1      260.49     -372.36    478.07 o 
  10   9   1       63.14      554.16    521.27 o 
  11   9   1       10.78      959.48    532.18 o 
  12   9   1        1.70      -46.31    959.98 o 
  13   9   1      226.62       56.00    503.45 o 
  14   9   1      101.02      180.58    514.14 o 
  15   9   1      148.07       30.29    501.07 o 
  16   9   1      155.61      352.48    510.55 o 
   1  10   1      241.64     1066.74    415.27 o 
   2  10   1      113.68      194.06    391.38 o 
   3  10   1      105.72      736.65    457.15 o 
   4  10   1      120.75     -233.28    539.78 o 
   5  10   1       26.54     -519.74    519.74 o 
   0   0   2    68600.93    70168.09   2769.94 o 
   2   0   2    17486.38    16858.05    475.93 o 
   4   0   2     3725.47     3674.58    120.09 o 
   6   0   2   109520.06   108895.59   2738.38 o 
   8   0   2   230179.67   232385.34   7430.74 o 
  10   0   2   112068.96   110010.99   4223.81 o 
  12   0   2    42297.90    43424.02   1767.94 o 
  14   0   2      502.81      434.66    148.67 o 
  16   0   2     2725.98     2452.53    266.50 o 
  18   0   2    13768.51    11935.97    619.89 o 
  20   0   2    50217.17    51457.30   2119.12 o 
  22   0   2     2902.66     3043.28    441.30 o 
  24   0   2    24740.06    24046.97   1092.17 o 
  26   0   2     8688.83     9091.10   1503.01 o 
  28   0   2     4678.98     4021.89    454.07 o 
  30   0   2     1574.51     1653.28    414.48 o 
  32   0   2     1825.69     2500.20   1066.01 o 
  34   0   2      690.91      738.72    451.23 o 
   0   1   2    27245.34    27599.58    680.67 o 
   1   1   2    10804.86    11299.45    196.41 o 
   2   1   2     4629.60     4364.33    220.65 o 
   3   1   2    17354.57    18328.53    336.52 o 
   4   1   2     9113.22     8721.29    166.21 o 
   5   1   2    17634.69    18627.00    337.02 o 
   6   1   2    44861.68    45365.73    780.56 o 
   7   1   2    87595.88    88071.78   1619.33 o 
   8   1   2    67993.48    68991.52   1343.76 o 
   9   1   2    15593.95    14889.31    338.60 o 
  10   1   2     3763.31     3742.91    122.92 o 
  11   1   2    27945.26    28121.09    746.34 o 
  12   1   2    51464.42    51188.60   1276.39 o 
  13   1   2     1632.10     1827.19    116.98 o 
  14   1   2    15071.62    14415.33    449.07 o 
  15   1   2     1784.19     1647.65    142.51 o 
  16   1   2    27270.32    26088.05    767.95 o 
  17   1   2      488.17      704.42    138.70 o 
  18   1   2    28767.38    28420.77    856.78 o 
  19   1   2     6267.89     6159.15    280.25 o 
  20   1   2    13073.10    13155.84    464.87 o 
  21   1   2     6595.82     6432.13    307.63 o 
  22   1   2    10798.01    11059.52    425.18 o 
  23   1   2     7529.79     7011.56    348.04 o 
  24   1   2     9826.51     9843.94    513.30 o 
  25   1   2      408.85      340.09    281.94 o 
  26   1   2     1661.18     1104.28    259.34 o 
  27   1   2     2697.30     2698.50    276.56 o 
  28   1   2     1091.69     1476.25    264.73 o 
  29   1   2      598.54      181.21    244.89 o 
  30   1   2      238.89      254.69    260.92 o 
  31   1   2      430.41     2034.88   1076.73 o 
  32   1   2     3006.62     3161.99    344.12 o 
  33   1   2      894.17     1021.76    309.71 o 
  34   1   2      622.41      420.25    314.97 o 
   0   2   2   266057.28   273363.94   8317.37 o 
   1   2   2   154073.88   158833.13   3036.31 o 
   2   2   2    24171.33    24960.43    506.61 o 
   3   2   2    26592.79    26980.73    501.14 o 
   4   2   2    83101.17    82449.62   1502.58 o 
   5   2   2    46695.55    46448.70    851.89 o 
   6   2   2    23557.14    24037.03    457.33 o 
   7   2   2     5516.78     5778.90    139.49 o 
   8   2   2     4142.20     4252.65    129.40 o 
   9   2   2      378.24      363.14     59.34 o 
  10   2   2    15630.12    16455.98    359.81 o 
  11   2   2    15430.74    15381.75    336.55 o 
  12   2   2    12736.94    12429.75    323.90 o 
  13   2   2    14137.94    14498.14    393.19 o 
  14   2   2    17876.12    16914.91    424.29 o 
  15   2   2    20558.94    21129.01    518.83 o 
  16   2   2        3.37      -13.27     89.54 o 
  17   2   2     9955.36     9445.93    286.08 o 
  18   2   2     3282.43     3364.53    158.19 o 
  19   2   2    12881.46    13126.28    362.90 o 
  20   2   2    26671.15    26408.81    668.00 o 
  21   2   2      919.10     1146.88    159.49 o 
  22   2   2    11412.22    11340.79    377.12 o 
  23   2   2     6358.28     6579.95    277.05 o 
  24   2   2      102.86     -161.44    161.44 o 
  25   2   2      280.10       81.65    212.22 o 
  26   2   2     2490.40     2596.71    263.80 o 
  27   2   2      693.84      282.48    255.47 o 
  28   2   2     1256.99     1381.84    265.37 o 
  29   2   2     2127.38     1870.56    285.53 o 
  30   2   2     1048.66      718.48    277.52 o 
  31   2   2     1437.93     1830.19    517.43 o 
  32   2   2      134.15     -269.47    269.47 o 
  33   2   2     2817.16     3178.13    487.65 o 
  34   2   2      113.74      161.23    941.05 o 
   0   3   2     3452.77     3646.09    273.46 o 
   1   3   2    10014.82    10116.04    335.76 o 
   2   3   2    12939.10    13038.71    411.16 o 
   3   3   2     4799.13     4442.30    223.77 o 
   4   3   2      633.29      633.72     62.34 o 
   5   3   2      333.58      227.14     72.37 o 
   6   3   2    12665.27    13437.11    413.97 o 
   7   3   2    15053.76    13706.22    437.22 o 
   8   3   2    30978.86    30194.50    706.72 o 
   9   3   2     2640.27     2566.27    105.22 o 
  10   3   2    25076.79    25138.69    529.97 o 
  11   3   2    52324.70    52150.60   1198.32 o 
  12   3   2     2448.87     2388.03    116.86 o 
  13   3   2     9934.31     9311.57    265.83 o 
  14   3   2     7051.88     6573.70    240.27 o 
  15   3   2     3419.67     3446.04    307.32 o 
  16   3   2     4553.76     4656.25    225.86 o 
  17   3   2    10755.71    11119.79    390.86 o 
  18   3   2     3765.61     3502.26    257.41 o 
  19   3   2    14077.10    13323.11    469.19 o 
  20   3   2     8246.83     7962.12    341.49 o 
  21   3   2      417.31      298.11    181.18 o 
  22   3   2     2761.60     3129.90    249.42 o 
  23   3   2     1308.47     1607.11    223.34 o 
  24   3   2     4636.92     5005.11    382.18 o 
  25   3   2     1355.68     1759.43    407.30 o 
  26   3   2      578.04      567.80    331.06 o 
  27   3   2     1606.61     1388.64    557.63 o 
  28   3   2      531.35      375.27    322.73 o 
  29   3   2      886.92      465.66    331.61 o 
  30   3   2     4983.24     5019.42    463.11 o 
  31   3   2      885.41      919.40    415.96 o 
  32   3   2     1732.47     1496.64    404.56 o 
  33   3   2      276.10      173.89    537.18 o 
   0   4   2    15822.18    16407.04    836.76 o 
   1   4   2      327.16      275.52    126.69 o 
   2   4   2    24312.63    23843.29    735.70 o 
   3   4   2    21454.36    21215.50    647.49 o 
   4   4   2    17405.23    17023.03    463.62 o 
   5   4   2    12046.75    12253.39    353.77 o 
   6   4   2     5991.09     6193.76    260.18 o 
   7   4   2    24205.25    23652.22    687.69 o 
   8   4   2     4075.32     4135.75    213.96 o 
   9   4   2     3120.66     3150.58    205.98 o 
  10   4   2     3465.11     3832.54    180.65 o 
  11   4   2    30845.96    29755.49    838.58 o 
  12   4   2     4352.97     4163.57    192.14 o 
  13   4   2      422.20      201.63    117.74 o 
  14   4   2     2438.31     2355.97    132.64 o 
  15   4   2      900.79      980.36    161.09 o 
  16   4   2      523.87      392.61    113.40 o 
  17   4   2     4104.67     4108.99    218.04 o 
  18   4   2     3797.91     4154.07    284.10 o 
  19   4   2     5726.21     5571.69    403.69 o 
  20   4   2     4615.79     4922.80    273.05 o 
  21   4   2     4144.07     4718.88    395.00 o 
  22   4   2      699.34      777.15    309.38 o 
  23   4   2      572.69      440.51    209.86 o 
  24   4   2      492.95      504.48    273.79 o 
  25   4   2     4373.06     5021.65    585.34 o 
  26   4   2     1706.76     2354.97    337.17 o 
  27   4   2       13.59     -310.87    310.87 o 
  28   4   2     2006.93     1916.09    545.51 o 
  29   4   2      415.68      530.90    348.15 o 
  30   4   2      285.05     -143.69    354.71 o 
  31   4   2      245.25      -61.38    364.57 o 
  32   4   2      157.27      503.33    374.42 o 
   0   5   2    28906.79    28488.10   1157.92 o 
   1   5   2    10254.31     9998.50    403.26 o 
   2   5   2    23431.02    24740.72    751.06 o 
   3   5   2     1062.87      949.78    174.90 o 
   4   5   2     3622.74     3727.87    250.63 o 
   5   5   2     4747.57     4841.15    243.69 o 
   6   5   2     5517.51     5714.28    260.75 o 
   7   5   2     4313.99     4450.70    329.36 o 
   8   5   2     2104.25     2195.30    182.85 o 
   9   5   2     3740.10     3731.94    281.26 o 
  10   5   2     1508.25     1522.40    314.57 o 
  11   5   2     1468.18     1490.82    127.86 o 
  12   5   2      895.23      917.77    128.90 o 
  13   5   2     5057.08     5307.18    240.35 o 
  14   5   2     1939.87     1924.38    170.84 o 
  15   5   2     1000.04      906.70    172.36 o 
  16   5   2     6988.14     6653.95    384.66 o 
  17   5   2     4625.33     4524.35    342.89 o 
  18   5   2     2426.13     2589.58    236.21 o 
  19   5   2      421.68      419.52    202.45 o 
  20   5   2     2596.19     2645.40    261.90 o 
  21   5   2       31.28     -142.45    142.45 o 
  22   5   2      589.84      375.00    163.30 o 
  23   5   2      833.15      776.04    157.69 o 
  24   5   2     2616.47     2337.54    366.30 o 
  25   5   2      131.99       -7.64    253.63 o 
  26   5   2     1738.84     2035.10    299.50 o 
  27   5   2     1292.94      969.76    478.97 o 
  28   5   2     3414.34     4592.02   1447.76 o 
  29   5   2      486.80      -96.15    489.31 o 
  30   5   2      236.55     -112.31    509.08 o 
   0   6   2     2518.50     2619.89    353.75 o 
   1   6   2     6048.87     6252.27    434.57 o 
   2   6   2     3340.37     3001.88    264.40 o 
   3   6   2     1056.13      978.59    216.04 o 
   4   6   2       58.20     -188.47    188.47 o 
   5   6   2     2963.74     3132.89    183.73 o 
   6   6   2      513.44      489.43    132.44 o 
   7   6   2     2154.97     1859.42    198.85 o 
   8   6   2     7736.62     7513.86    349.24 o 
   9   6   2      257.93      212.56    168.92 o 
  10   6   2     5270.00     5343.92    306.87 o 
  11   6   2     1646.08     1780.65    306.49 o 
  12   6   2     2914.47     2682.82    246.73 o 
  13   6   2      202.89      125.73    211.36 o 
  14   6   2     2463.88     2622.86    329.06 o 
  15   6   2     1922.32     1450.05    277.87 o 
  16   6   2     5949.56     5562.89    403.77 o 
  17   6   2      945.23      815.19    379.24 o 
  18   6   2     6815.02     6737.43    443.22 o 
  19   6   2     1328.54     1664.70    583.52 o 
  20   6   2      956.84     1278.56    303.38 o 
  21   6   2      564.35      798.09    382.64 o 
  22   6   2     1075.18      763.12    325.76 o 
  23   6   2      283.26      -37.01    431.46 o 
  24   6   2        9.14     -282.22    440.38 o 
  25   6   2      307.30      405.82    477.84 o 
  26   6   2      475.92      226.19    470.11 o 
  27   6   2       53.97     -480.56    480.56 o 
  28   6   2      879.42     2131.87   2017.39 o 
   0   7   2     4542.58     5051.85    563.09 o 
   1   7   2     3104.20     3177.28    312.09 o 
   2   7   2      901.78      933.81    294.49 o 
   3   7   2       21.96     -126.57    240.45 o 
   4   7   2     3537.63     3570.74    326.87 o 
   5   7   2     4830.55     5170.71    360.79 o 
   6   7   2     1342.26     1966.49    335.22 o 
   7   7   2      975.06     1696.51    333.03 o 
   8   7   2      960.12      651.89    307.72 o 
   9   7   2      311.57      509.01    297.29 o 
  10   7   2     1403.46     1738.15    485.33 o 
  11   7   2      443.48      386.79    351.88 o 
  12   7   2     2333.97     2805.95    414.84 o 
  13   7   2      105.09       24.20    297.90 o 
  14   7   2      760.45      604.90    402.85 o 
  15   7   2       35.92       52.10    618.97 o 
  16   7   2     1182.97      850.86    308.43 o 
  17   7   2       59.23      -94.59    289.47 o 
  18   7   2       65.53      155.83    316.20 o 
  19   7   2      197.98      205.14    423.89 o 
  20   7   2      446.17      -12.56    318.40 o 
  21   7   2      169.91      660.34    347.50 o 
  22   7   2      545.16      582.51    567.39 o 
  23   7   2      628.42     1322.92    500.76 o 
  24   7   2      698.99      612.92    496.43 o 
  25   7   2       20.73      835.61    657.66 o 
   0   8   2      521.73      636.77    451.33 o 
   1   8   2      496.70      389.61    281.47 o 
   2   8   2      382.73     1047.63    298.80 o 
   3   8   2      535.20      856.00    294.57 o 
   4   8   2     1274.98     1255.95    313.30 o 
   5   8   2      176.23       -0.90    384.51 o 
   6   8   2     1173.94      831.61    359.20 o 
   7   8   2     2332.12     3104.44    431.37 o 
   8   8   2      856.01     1396.57    417.18 o 
   9   8   2      124.75      151.84    342.78 o 
  10   8   2       92.42      -74.06    344.56 o 
  11   8   2     1149.75      807.31    378.86 o 
  12   8   2     1143.56     1464.37    400.80 o 
  13   8   2       68.59     -438.54    438.54 o 
  14   8   2      372.30       65.11    452.20 o 
  15   8   2       95.30      863.16    822.43 o 
  16   8   2      311.27      297.14    555.93 o 
  17   8   2      582.62     -438.56    453.34 o 
  18   8   2       90.06     -475.07    475.07 o 
  19   8   2      154.96      452.85    490.99 o 
  20   8   2      498.66      670.58    531.65 o 
  21   8   2      275.34      919.86    908.40 o 
   0   9   2      402.78      187.15    488.97 o 
   1   9   2       36.28      212.52    338.88 o 
   2   9   2      224.53       23.15    314.19 o 
   3   9   2      504.12      145.61    345.12 o 
   4   9   2      259.46      249.38    663.46 o 
   5   9   2      444.11      608.00    482.37 o 
   6   9   2      462.27      663.76    406.42 o 
   7   9   2      124.66      129.74    413.48 o 
   8   9   2     1057.19     1028.28    401.41 o 
   9   9   2       62.58      -15.30    386.89 o 
  10   9   2      119.12      158.31    416.55 o 
  11   9   2      561.36      422.76    514.03 o 
  12   9   2       13.09      704.48    501.36 o 
  13   9   2       16.01       28.57    504.28 o 
  14   9   2      150.85      288.28    521.43 o 
  15   9   2      211.64      998.92    524.41 o 
   0  10   2      168.25      473.91    570.08 o 
   1  10   2      100.53     -298.00    375.30 o 
   2  10   2       81.51       69.23    392.91 o 
   3  10   2      285.82     -163.47    436.75 o 
   4  10   2        9.30     -440.86    440.86 o 
   5  10   2      361.28      717.26    578.84 o 
   2   0   3   117190.41   121204.52   3393.60 o 
   4   0   3    17819.14    18428.25    517.59 o 
   6   0   3    87172.45    91205.02   2521.02 o 
   8   0   3    58080.08    60130.05   1685.90 o 
  10   0   3     6339.03     6135.19    322.96 o 
  12   0   3     9216.51     8116.75    424.42 o 
  14   0   3      524.36      657.05    156.79 o 
  16   0   3    29172.77    27654.29   1215.76 o 
  18   0   3    11514.59    11578.94    587.58 o 
  20   0   3    15724.70    15266.00    746.59 o 
  22   0   3    25385.75    25825.88   1111.35 o 
  24   0   3    25974.88    25943.08   1210.72 o 
  26   0   3     2529.08     2134.96    371.96 o 
  28   0   3     7212.05     7977.20   1695.01 o 
  30   0   3      571.19      296.60    381.98 o 
  32   0   3     4687.57     5037.18    541.17 o 
  34   0   3     1199.77      841.35    467.09 o 
   1   1   3     5348.04     5298.56     88.95 o 
   2   1   3    37296.16    37633.74    590.63 o 
   3   1   3    45529.64    46195.92    767.86 o 
   4   1   3    65397.32    69174.89   1213.80 o 
   5   1   3     9001.82     9230.45    189.71 o 
   6   1   3    21720.21    22160.76    398.07 o 
   7   1   3     8864.78     8722.32    187.03 o 
   8   1   3     6156.53     6150.44    143.84 o 
   9   1   3    21912.26    21754.89    455.33 o 
  10   1   3    58683.46    59348.54   1393.13 o 
  11   1   3    51001.66    52355.15   1202.73 o 
  12   1   3    27951.73    29907.02    724.06 o 
  13   1   3    21389.11    23062.95    591.01 o 
  14   1   3    40097.98    39907.48   1215.35 o 
  15   1   3    28066.67    28515.81    837.06 o 
  16   1   3     5004.19     4540.04    220.94 o 
  17   1   3     2405.20     2333.37    174.87 o 
  18   1   3     5893.61     5594.26    267.94 o 
  19   1   3    22280.21    22509.34    714.22 o 
  20   1   3     8061.82     8790.73    354.05 o 
  21   1   3     8344.01     8237.08    377.60 o 
  22   1   3     1874.70     1986.91    211.13 o 
  23   1   3     3304.71     2827.55    242.84 o 
  24   1   3     1614.13     1308.03    225.48 o 
  25   1   3     2683.31     2945.23    260.09 o 
  26   1   3      914.63      577.23    304.42 o 
  27   1   3     2306.94     2361.34    277.38 o 
  28   1   3      660.23      418.70    245.49 o 
  29   1   3     1418.26     1248.04    416.92 o 
  30   1   3     1141.69      649.14    315.61 o 
  31   1   3       11.04      -24.87    271.53 o 
  32   1   3      468.99      681.47    287.25 o 
  33   1   3     2637.96     3146.79    503.78 o 
  34   1   3     1735.41      991.39    342.47 o 
   1   2   3    46707.45    47566.93    792.32 o 
   2   2   3    55076.82    54674.63    943.16 o 
   3   2   3    26042.67    26161.36    435.33 o 
   4   2   3    53478.80    53246.03    864.87 o 
   5   2   3    14783.74    14544.42    294.74 o 
   6   2   3    29079.65    29806.20    565.63 o 
   7   2   3    28645.99    27773.02    550.92 o 
   8   2   3     3942.50     3954.03    121.78 o 
   9   2   3    10494.74    10554.72    256.88 o 
  10   2   3    17793.92    17053.69    413.60 o 
  11   2   3     3124.27     3044.17    109.50 o 
  12   2   3    31065.83    30486.35    668.80 o 
  13   2   3    15624.30    15315.12    379.18 o 
  14   2   3    13058.46    13219.64    330.52 o 
  15   2   3     2469.07     2229.38    130.01 o 
  16   2   3     3082.64     3089.04    153.61 o 
  17   2   3    11413.31    11212.77    370.12 o 
  18   2   3     2318.67     2140.77    140.78 o 
  19   2   3     1843.11     1925.68    142.67 o 
  20   2   3     2790.40     2880.71    217.42 o 
  21   2   3     5941.11     5863.81    258.32 o 
  22   2   3     2940.29     2890.07    200.97 o 
  23   2   3     8150.24     8203.80    521.30 o 
  24   2   3     3382.87     2968.90    220.37 o 
  25   2   3     2724.78     2555.08    220.61 o 
  26   2   3      711.72      723.71    235.06 o 
  27   2   3     5885.99     5946.05    349.93 o 
  28   2   3      625.11       98.10    231.30 o 
  29   2   3      593.68      489.41    252.19 o 
  30   2   3      710.18      390.43    269.68 o 
  31   2   3     2097.89     2060.05    307.30 o 
  32   2   3      354.68      370.92    286.39 o 
  33   2   3       56.39      -12.52    372.93 o 
  34   2   3      361.88      602.92    395.83 o 
   1   3   3     3476.71     3438.84    158.00 o 
   2   3   3    22565.43    22866.27    501.92 o 
   3   3   3     7748.14     7451.81    192.93 o 
   4   3   3       98.78       87.51     70.47 o 
   5   3   3      787.84      686.49     98.20 o 
   6   3   3     9533.09     8696.47    291.49 o 
   7   3   3     5336.35     5062.96    158.72 o 
   8   3   3     5841.61     6019.43    186.04 o 
   9   3   3    28319.14    28545.70    631.47 o 
  10   3   3     1846.48     1647.62    104.23 o 
  11   3   3      282.98      223.72     71.08 o 
  12   3   3     3111.49     3066.80    136.26 o 
  13   3   3    12291.94    12179.19    347.19 o 
  14   3   3     1741.68     1613.60    120.46 o 
  15   3   3    20224.53    19732.37    545.79 o 
  16   3   3     8096.29     7929.40    321.49 o 
  17   3   3      463.99      468.17    150.83 o 
  18   3   3     1450.20     1874.48    189.55 o 
  19   3   3     2456.45     2968.96    366.88 o 
  20   3   3     1085.82     1113.72    191.12 o 
  21   3   3     2172.82     1905.34    219.80 o 
  22   3   3     1668.33     1888.15    225.90 o 
  23   3   3     2563.27     3707.94    432.23 o 
  24   3   3     1145.45     1160.00    311.04 o 
  25   3   3     2495.48     3601.48    919.80 o 
  26   3   3      560.37      719.72    300.05 o 
  27   3   3      986.11     1310.89    331.71 o 
  28   3   3     1201.35     1660.29    349.56 o 
  29   3   3     3494.11     3858.36    591.38 o 
  30   3   3        6.14     -152.25    335.12 o 
  31   3   3      387.27      386.10    436.15 o 
  32   3   3     2367.54     3053.90    467.60 o 
  33   3   3      158.93      664.72    394.08 o 
   1   4   3     7891.16     8174.07    327.14 o 
   2   4   3      924.82     1153.03    152.76 o 
   3   4   3    18111.46    18333.33    502.36 o 
   4   4   3     1255.15     1172.72    122.87 o 
   5   4   3     1344.86     1445.22    125.42 o 
   6   4   3     7488.40     7223.66    297.51 o 
   7   4   3      566.60      541.16    124.93 o 
   8   4   3      620.39      649.95    155.11 o 
   9   4   3     3746.87     3880.54    178.44 o 
  10   4   3     2594.98     2699.23    206.92 o 
  11   4   3     4527.99     4353.92    198.25 o 
  12   4   3     2113.64     2326.87    154.14 o 
  13   4   3     4919.71     5085.87    321.24 o 
  14   4   3     5353.99     5535.12    208.20 o 
  15   4   3    17372.82    16406.49    401.41 o 
  16   4   3      787.69      683.95     99.70 o 
  17   4   3     1009.53      852.32    160.02 o 
  18   4   3      162.32      172.05    163.19 o 
  19   4   3    19929.36    18741.76    778.84 o 
  20   4   3      531.63      495.60    188.07 o 
  21   4   3     2003.52     2280.09    229.77 o 
  22   4   3     3277.22     3716.44    337.92 o 
  23   4   3     1468.51     1666.35    235.44 o 
  24   4   3      849.95     1135.78    234.42 o 
  25   4   3      381.65     -152.24    286.68 o 
  26   4   3       74.59      -86.31    321.59 o 
  27   4   3      139.26      110.47    323.92 o 
  28   4   3      721.37     1349.44    363.41 o 
  29   4   3      829.12     1080.67    396.40 o 
  30   4   3       97.04       87.41    530.55 o 
  31   4   3      284.31       96.20    388.16 o 
  32   4   3      736.90      902.67    644.76 o 
   1   5   3      993.55     1022.23    183.07 o 
   2   5   3    13142.49    13540.60    480.82 o 
   3   5   3     7092.54     6592.56    325.77 o 
   4   5   3     3255.28     3301.71    179.41 o 
   5   5   3     3454.32     3114.81    176.73 o 
   6   5   3     1192.47     1328.10    162.33 o 
   7   5   3     7397.18     7288.88    330.47 o 
   8   5   3      496.52      507.69    223.49 o 
   9   5   3     9176.43     9318.13    420.06 o 
  10   5   3     3614.29     3622.40    292.43 o 
  11   5   3     1016.57     1160.10    165.68 o 
  12   5   3     2896.70     2955.76    179.31 o 
  13   5   3     1140.06     1246.96    152.19 o 
  14   5   3     4991.98     5038.37    244.49 o 
  15   5   3      467.30      291.43    155.76 o 
  16   5   3      514.18      440.38    163.18 o 
  17   5   3      322.69      513.46    191.28 o 
  18   5   3      336.07      199.60    215.08 o 
  19   5   3     1671.07     1485.76    232.70 o 
  20   5   3      210.32      431.67    217.44 o 
  21   5   3      614.81      253.25    156.48 o 
  22   5   3      180.21      286.10    173.61 o 
  23   5   3     1124.55      614.35    323.07 o 
  24   5   3      217.02      203.30    206.00 o 
  25   5   3     1481.20     1533.02    210.86 o 
  26   5   3     1572.67     1250.57    220.85 o 
  27   5   3     1118.23     1292.10    232.90 o 
  28   5   3      619.04      967.12    244.45 o 
  29   5   3      206.06     -366.76    366.76 o 
  30   5   3      164.81      -24.00    892.64 o 
   1   6   3      590.56     1141.67    219.40 o 
   2   6   3     1480.19     1700.04    230.48 o 
   3   6   3     8674.70     9647.81    434.30 o 
   4   6   3     3666.54     3880.46    364.55 o 
   5   6   3      247.33      405.01    127.77 o 
   6   6   3    15619.09    15454.71    477.49 o 
   7   6   3      350.17      392.48    209.29 o 
   8   6   3     5781.67     5865.80    319.28 o 
   9   6   3      165.27      396.16    265.95 o 
  10   6   3     9085.58     9535.67    418.63 o 
  11   6   3      159.31      645.82    215.91 o 
  12   6   3     3795.66     3629.91    274.84 o 
  13   6   3     3313.71     3093.95    273.39 o 
  14   6   3     6698.72     6786.44    367.84 o 
  15   6   3       41.16      -71.03    214.51 o 
  16   6   3      176.49      249.70    230.48 o 
  17   6   3      537.04      -89.14    273.48 o 
  18   6   3      671.64      400.93    298.60 o 
  19   6   3      983.57      941.67    299.57 o 
  20   6   3      552.76      233.79    292.07 o 
  21   6   3     1302.63      720.75    548.80 o 
  22   6   3      537.30      755.46    363.63 o 
  23   6   3       86.44     -267.89    309.72 o 
  24   6   3       58.02     -324.56    462.80 o 
  25   6   3      276.28      -28.04    436.60 o 
  26   6   3       72.57      293.94    525.84 o 
  27   6   3      189.06     -250.69    504.14 o 
  28   6   3       29.44       97.43    639.03 o 
   1   7   3     1020.61     1048.65    276.25 o 
   2   7   3     3782.98     4190.96    334.32 o 
   3   7   3     4849.28     5623.26    441.06 o 
   4   7   3      588.90      799.81    259.03 o 
   5   7   3      767.91      523.77    261.36 o 
   6   7   3     1312.49     1428.52    282.67 o 
   7   7   3     2501.92     2922.62    364.25 o 
   8   7   3     1400.32     1639.10    327.35 o 
   9   7   3      223.81      440.58    308.48 o 
  10   7   3       26.10      -60.44    545.81 o 
  11   7   3      999.47      987.79    321.96 o 
  12   7   3      198.40      632.25    409.56 o 
  13   7   3      231.96       12.47    300.46 o 
  14   7   3      205.98      504.27    326.24 o 
  15   7   3     1537.76     1148.60    349.60 o 
  16   7   3      421.29      328.37    303.95 o 
  17   7   3      349.70      701.85    391.13 o 
  18   7   3      181.08     -298.63    298.63 o 
  19   7   3      369.59      406.73    329.64 o 
  20   7   3      505.96      371.22    340.62 o 
  21   7   3     2025.87     2090.04    396.72 o 
  22   7   3      107.24     -312.19    343.92 o 
  23   7   3      498.63      978.83    553.06 o 
  24   7   3     1053.03     1845.57    541.74 o 
  25   7   3     1575.66     1989.57   1339.67 o 
   1   8   3      151.64      232.92    292.74 o 
   2   8   3     2136.00     2702.56    336.78 o 
   3   8   3      309.05      601.83    296.12 o 
   4   8   3      193.39      -30.97    278.70 o 
   5   8   3      668.34     1084.26    298.51 o 
   6   8   3      844.18     1010.87    363.14 o 
   7   8   3       54.89      286.77    335.32 o 
   8   8   3      302.43      998.59    376.08 o 
   9   8   3      905.40     1273.58    385.64 o 
  10   8   3      857.31     1184.52    374.11 o 
  11   8   3     1338.43     1843.38    408.39 o 
  12   8   3      324.37      844.10    376.01 o 
  13   8   3      279.36      586.54    378.05 o 
  14   8   3       10.19      322.61    384.16 o 
  15   8   3     1741.49     2690.81    547.35 o 
  16   8   3      211.99       48.45    453.74 o 
  17   8   3       93.92      718.62    472.89 o 
  18   8   3      595.93      510.28    494.09 o 
  19   8   3      664.04      981.70    538.89 o 
  20   8   3       25.02      -66.10    545.90 o 
  21   8   3       66.01      277.83    537.91 o 
   1   9   3      241.55     -114.25    462.01 o 
   2   9   3      796.12      557.83    355.49 o 
   3   9   3      267.34      -42.16    338.03 o 
   4   9   3      635.65     1040.27    343.55 o 
   5   9   3      255.27      450.33    407.91 o 
   6   9   3      188.99      576.55    406.83 o 
   7   9   3      166.98      203.13    410.76 o 
   8   9   3       40.01     -286.71    393.30 o 
   9   9   3     1011.31     1578.85    444.98 o 
  10   9   3      373.68      664.25    443.80 o 
  11   9   3      139.11      831.68    441.64 o 
  12   9   3      400.52     1867.03    456.83 o 
  13   9   3      396.71      392.85    523.64 o 
  14   9   3      188.93     -382.16    513.98 o 
  15   9   3      639.52      258.61    537.05 o 
   1  10   3      110.57      105.26    382.35 o 
   2  10   3      148.66       -7.61    391.86 o 
   3  10   3      642.21     1242.35    426.67 o 
   0   0   4    35940.28    38860.07   1507.56 o 
   2   0   4    46263.09    48191.60   1217.97 o 
   4   0   4   110647.75   117518.64   3267.51 o 
   6   0   4     2702.82     2803.94    127.41 o 
   8   0   4    70339.05    69459.05   2799.32 o 
  10   0   4    46259.37    46144.12   1476.28 o 
  12   0   4     6388.53     7307.47    396.11 o 
  14   0   4    52573.88    50370.71   2029.33 o 
  16   0   4    15931.01    15588.19    737.50 o 
  18   0   4     7699.98     7781.15    437.67 o 
  20   0   4    12698.63    11994.63    633.30 o 
  22   0   4      873.24      229.40    259.04 o 
  24   0   4     3537.99     2736.58    358.62 o 
  26   0   4     2315.17     1700.15    363.41 o 
  28   0   4    12020.19    13026.88    754.99 o 
  30   0   4     1566.94      959.58    393.01 o 
  32   0   4      964.92      712.42    423.77 o 
  34   0   4     3750.99     3883.46    539.80 o 
   0   1   4    33421.25    34354.48    809.68 o 
   1   1   4    36368.14    36927.39    635.02 o 
   2   1   4    42488.50    43269.90    705.91 o 
   3   1   4    41008.69    41380.72    778.36 o 
   4   1   4    13164.95    13500.49    272.25 o 
   5   1   4     7489.06     8051.33    184.44 o 
   6   1   4    18151.66    18687.83    410.37 o 
   7   1   4    10582.04    11146.71    260.27 o 
   8   1   4    27950.88    28357.10    634.01 o 
   9   1   4    11426.03    11539.24    289.13 o 
  10   1   4    24254.21    24651.82    533.99 o 
  11   1   4     3290.98     2845.37    125.78 o 
  12   1   4      918.70      820.66     82.73 o 
  13   1   4    13693.60    13273.51    374.65 o 
  14   1   4    15653.49    15119.90    418.87 o 
  15   1   4     6331.98     5901.03    249.15 o 
  16   1   4    17411.42    17328.32    650.62 o 
  17   1   4     7939.46     8050.74    322.12 o 
  18   1   4     1342.62     1403.03    195.98 o 
  19   1   4    13008.66    13049.39    469.36 o 
  20   1   4     2403.67     2309.64    202.42 o 
  21   1   4     5012.71     4602.54    263.11 o 
  22   1   4     2116.67     2231.80    218.26 o 
  23   1   4     2186.57     2081.49    228.28 o 
  24   1   4      878.90      694.86    211.82 o 
  25   1   4     1937.08     1727.87    242.87 o 
  26   1   4     5354.54     5158.76    327.15 o 
  27   1   4     2235.24     2181.65    272.08 o 
  28   1   4     4210.32     4442.23    329.56 o 
  29   1   4     2946.77     3207.59    316.53 o 
  30   1   4     2005.34     1774.62    302.49 o 
  31   1   4     1163.40     1261.20    301.13 o 
  32   1   4     1478.32     1246.03    305.80 o 
  33   1   4      583.06      111.03    291.27 o 
  34   1   4     1207.82     1153.72    351.99 o 
   0   2   4     7454.37     7338.66    198.79 o 
   1   2   4    10175.71     9999.24    181.67 o 
   2   2   4    19601.90    20375.21    342.84 o 
   3   2   4    13183.88    13207.33    245.81 o 
   4   2   4    17083.09    17212.46    321.76 o 
   5   2   4     1037.54      978.14     68.58 o 
   6   2   4    20383.12    20329.11    463.52 o 
   7   2   4    13302.40    13489.85    334.36 o 
   8   2   4     2668.88     2501.85     89.91 o 
   9   2   4    20231.09    19388.61    420.94 o 
  10   2   4    28195.76    28515.96    634.92 o 
  11   2   4    18017.84    17765.31    396.43 o 
  12   2   4    16508.52    15910.56    371.66 o 
  13   2   4      502.46      582.28     72.70 o 
  14   2   4     9877.13     9772.04    273.75 o 
  15   2   4     6994.56     6996.22    221.22 o 
  16   2   4    26625.41    26773.66    699.43 o 
  17   2   4    13019.18    12173.31    388.67 o 
  18   2   4     6021.36     6264.44    244.84 o 
  19   2   4     4134.99     4208.10    199.30 o 
  20   2   4     4817.37     5142.75    274.01 o 
  21   2   4     5451.79     5638.85    279.74 o 
  22   2   4     6084.46     6413.67    321.72 o 
  23   2   4     1793.51     1989.28    205.95 o 
  24   2   4     3220.18     3349.37    390.53 o 
  25   2   4      290.12      244.77    188.60 o 
  26   2   4     3512.23     3467.78    535.22 o 
  27   2   4     2069.01     2549.34    277.13 o 
  28   2   4     4621.33     5131.38    342.52 o 
  29   2   4      427.83      350.38    343.30 o 
  30   2   4     1769.38     2115.52    301.99 o 
  31   2   4      253.59     -258.01    258.01 o 
  32   2   4      713.36      502.92    286.47 o 
  33   2   4      274.84      116.40    374.80 o 
   0   3   4    28070.30    27533.34    705.20 o 
   1   3   4    11422.96    11200.85    227.49 o 
   2   3   4    14342.28    14496.87    305.40 o 
   3   3   4     6438.21     6260.83    177.65 o 
   4   3   4    45479.51    44455.36    860.40 o 
   5   3   4     1186.62     1117.72     80.23 o 
   6   3   4    13775.01    13224.84    373.69 o 
   7   3   4     3993.35     4063.57    179.40 o 
   8   3   4    15947.33    15942.42    397.77 o 
   9   3   4     3428.20     3253.25    119.33 o 
  10   3   4    15900.18    15838.23    375.76 o 
  11   3   4    15848.47    15816.69    362.96 o 
  12   3   4    41789.65    39970.14    854.17 o 
  13   3   4      188.17      114.66     96.16 o 
  14   3   4    22454.56    22860.26    567.73 o 
  15   3   4     1858.47     1950.81    151.79 o 
  16   3   4    30351.28    29645.67    795.88 o 
  17   3   4      974.47      926.01    147.82 o 
  18   3   4     1525.33     1639.55    186.54 o 
  19   3   4    10082.21    10668.62    413.29 o 
  20   3   4     7022.90     7249.58    328.54 o 
  21   3   4      583.74      347.33    196.92 o 
  22   3   4     2751.31     3074.17    253.53 o 
  23   3   4       63.08     -172.73    204.92 o 
  24   3   4     8229.66     8110.91    391.64 o 
  25   3   4     1345.58     1298.20    277.93 o 
  26   3   4      747.26      545.15    300.22 o 
  27   3   4     4327.48     4968.52    697.83 o 
  28   3   4     4986.30     5635.59    732.59 o 
  29   3   4     3695.37     3926.72    434.78 o 
  30   3   4     1047.94      608.60    351.54 o 
  31   3   4      566.62      669.97    360.54 o 
  32   3   4     2026.51     1606.57    412.08 o 
  33   3   4      841.03     1195.24    400.82 o 
   0   4   4     5450.20     5274.62    364.23 o 
   1   4   4    31302.43    30425.59    865.22 o 
   2   4   4      672.43      679.57    111.72 o 
   3   4   4    52012.80    51044.83   1284.69 o 
   4   4   4     1219.83     1214.36    161.55 o 
   5   4   4      936.17     1039.26    114.21 o 
   6   4   4     6153.06     6639.98    306.08 o 
   7   4   4    19681.98    19852.68    604.96 o 
   8   4   4    10647.21    10847.74    339.04 o 
   9   4   4     4686.81     4677.56    257.24 o 
  10   4   4    13452.17    13738.60    414.54 o 
  11   4   4     7110.34     6611.40    267.61 o 
  12   4   4     5699.56     5562.44    237.72 o 
  13   4   4     6774.49     6841.62    270.41 o 
  14   4   4      989.98     1085.91    155.08 o 
  15   4   4    21170.68    19708.04    481.44 o 
  16   4   4      679.02      656.99    111.92 o 
  17   4   4      896.00      651.54    123.28 o 
  18   4   4     7392.83     7411.82    280.26 o 
  19   4   4     9633.45     9094.06    378.20 o 
  20   4   4     3745.34     3747.96    253.93 o 
  21   4   4     2511.75     2851.11    310.63 o 
  22   4   4      853.84     1118.24    228.04 o 
  23   4   4      275.67      324.10    222.40 o 
  24   4   4     2814.97     3139.13    339.16 o 
  25   4   4      835.18      862.01    300.52 o 
  26   4   4     1129.65      862.16    369.76 o 
  27   4   4      518.94      589.06    330.99 o 
  28   4   4     1398.83     1440.51    577.96 o 
  29   4   4      446.51       13.07    350.30 o 
  30   4   4      210.03      180.57    369.13 o 
  31   4   4     1369.78     1760.13    413.24 o 
   0   5   4    12723.93    13359.46    654.15 o 
   1   5   4     1684.90     1965.96    206.89 o 
   2   5   4      745.71      879.44    187.90 o 
   3   5   4     7976.60     7420.12    281.02 o 
   4   5   4      280.92      345.31    109.16 o 
   5   5   4      366.50       95.05    216.30 o 
   6   5   4     1867.87     1845.34    157.44 o 
   7   5   4     8448.59     8393.44    361.35 o 
   8   5   4     9552.83     9667.75    395.55 o 
   9   5   4     9534.56     9843.35    336.02 o 
  10   5   4     3918.99     4018.67    198.48 o 
  11   5   4     5731.87     5353.23    312.38 o 
  12   5   4     2748.39     2652.30    182.80 o 
  13   5   4     3227.49     3582.64    210.23 o 
  14   5   4       32.93        0.46    148.77 o 
  15   5   4      981.98      698.27    167.73 o 
  16   5   4      803.39      701.91    173.69 o 
  17   5   4     1117.17     1314.90    188.39 o 
  18   5   4     5700.19     5886.84    426.85 o 
  19   5   4     1170.29     1307.87    234.10 o 
  20   5   4     1887.89     2164.97    382.18 o 
  21   5   4      199.97      212.47    159.41 o 
  22   5   4     2299.33     2092.98    206.72 o 
  23   5   4      551.78      696.97    188.57 o 
  24   5   4     2274.76     2166.93    230.20 o 
  25   5   4     1687.51     1507.75    246.88 o 
  26   5   4     1629.23     1288.66    344.96 o 
  27   5   4      423.80       42.67    325.79 o 
  28   5   4      427.37      238.10    265.33 o 
  29   5   4      155.11     -479.01    479.01 o 
  30   5   4      584.62      544.47    516.82 o 
   0   6   4      134.93      508.63    435.57 o 
   1   6   4      119.64      325.90    205.50 o 
   2   6   4     1337.69     1849.56    237.54 o 
   3   6   4     3167.60     2887.20    180.15 o 
   4   6   4     2601.01     2770.89    181.36 o 
   5   6   4      393.79      648.94    139.48 o 
   6   6   4     5233.55     5032.03    365.08 o 
   7   6   4     2892.84     3261.94    234.01 o 
   8   6   4      292.83      245.06    175.49 o 
   9   6   4     1213.16     1426.68    207.16 o 
  10   6   4     1751.90     1712.35    223.36 o 
  11   6   4     1020.70      891.28    210.35 o 
  12   6   4     3282.79     3506.26    275.87 o 
  13   6   4      252.99       23.85    206.03 o 
  14   6   4      597.69      462.61    220.77 o 
  15   6   4      469.47      500.30    235.54 o 
  16   6   4     1606.25     2663.54    703.56 o 
  17   6   4      109.28      169.62    234.67 o 
  18   6   4     1602.53     1833.75    320.66 o 
  19   6   4     2453.78     2414.87    350.57 o 
  20   6   4     1411.95      911.74    320.41 o 
  21   6   4      128.17        5.69    318.39 o 
  22   6   4     2116.42     2090.09    372.38 o 
  23   6   4        5.49     -230.91    325.57 o 
  24   6   4     1374.76     1575.10   1146.24 o 
  25   6   4       10.36     1097.00    493.01 o 
  26   6   4      358.67      166.91    488.70 o 
  27   6   4       30.94        4.89    484.28 o 
   0   7   4     1476.47     2044.94    802.37 o 
   1   7   4      841.53     1123.21    314.35 o 
   2   7   4       79.24      367.58    244.01 o 
   3   7   4      924.41      898.16    266.63 o 
   4   7   4      443.16      959.03    348.68 o 
   5   7   4      107.82      210.34    258.97 o 
   6   7   4     2173.54     2559.77    310.31 o 
   7   7   4      285.51      499.67    302.49 o 
   8   7   4      822.11     1593.70    342.65 o 
   9   7   4      227.86      590.71    314.47 o 
  10   7   4      711.49      963.92    335.75 o 
  11   7   4      888.16      793.45    396.40 o 
  12   7   4      689.22      586.92    325.63 o 
  13   7   4       22.24      205.67    328.34 o 
  14   7   4      620.14     1048.57    474.10 o 
  15   7   4      519.37      904.35    371.88 o 
  16   7   4       80.82     -117.58    251.41 o 
  17   7   4     1226.41      565.18    282.97 o 
  18   7   4      353.53      599.66    387.52 o 
  19   7   4      173.81      255.87    334.78 o 
  20   7   4      518.02      217.78    338.95 o 
  21   7   4      164.07      133.97    352.22 o 
  22   7   4       51.96      156.84    354.50 o 
  23   7   4      195.67      937.17    490.00 o 
  24   7   4      696.96      767.19    522.19 o 
   0   8   4     1220.54     1058.96    461.88 o 
   1   8   4        5.42      -12.63    294.92 o 
   2   8   4       82.69      372.34    287.02 o 
   3   8   4      677.38     1382.94    327.38 o 
   4   8   4       11.14     -248.42    289.35 o 
   5   8   4      601.70      786.04    293.03 o 
   6   8   4      748.66      926.21    428.08 o 
   7   8   4       45.16      802.31    366.05 o 
   8   8   4      310.29      347.31    344.71 o 
   9   8   4       94.39     -297.04    341.93 o 
  10   8   4     1169.90     2078.73    415.10 o 
  11   8   4      667.36     1265.48    387.79 o 
  12   8   4      762.18      571.68    369.01 o 
  13   8   4      604.66      546.95    387.99 o 
  14   8   4      692.51     1332.34    393.03 o 
  15   8   4      304.72      143.74    381.09 o 
  16   8   4       64.57     1356.61    524.41 o 
  17   8   4      680.61      908.71    517.65 o 
  18   8   4      675.10      811.03    516.30 o 
  19   8   4       37.20      442.86    805.24 o 
  20   8   4       24.99      599.08    519.57 o 
   0   9   4      655.58      727.29    779.45 o 
   1   9   4       72.80      770.05    362.15 o 
   2   9   4      285.17      181.64    338.52 o 
   3   9   4       30.97      -31.06    447.12 o 
   4   9   4      161.26      740.56    365.13 o 
   5   9   4      543.57      762.42    446.50 o 
   6   9   4      467.86      636.38    418.69 o 
   7   9   4      175.93        4.45    408.60 o 
   8   9   4       65.06      449.56    416.90 o 
   9   9   4       16.99     1017.46    438.07 o 
  10   9   4      194.87      695.01    428.49 o 
  11   9   4      238.49      375.38    434.20 o 
  12   9   4      115.04     -418.49    418.49 o 
  13   9   4      107.02      603.94    430.42 o 
  14   9   4       31.74     -120.47    436.69 o 
  15   9   4       43.67      638.78    559.07 o 
   0  10   4       71.93      934.19    862.55 o 
   2   0   5   144810.47   150642.11   4146.54 o 
   4   0   5    68620.23    70744.56   1927.48 o 
   6   0   5    45272.86    45844.51   1530.36 o 
   8   0   5    57021.34    56934.34   2170.15 o 
  10   0   5    41805.81    42735.14   1388.71 o 
  12   0   5    50862.80    51938.05   1651.43 o 
  14   0   5    17790.04    17773.18   1154.84 o 
  16   0   5    25768.58    26682.72   1109.39 o 
  18   0   5    13332.30    13279.97    678.66 o 
  20   0   5     3983.33     3892.11    336.07 o 
  22   0   5     6898.00     6711.50    442.46 o 
  24   0   5    11282.56    10582.81   1103.26 o 
  26   0   5    34837.63    36207.24   1600.76 o 
  28   0   5      961.23     1070.46    370.43 o 
  30   0   5     4847.48     4695.87    507.08 o 
  32   0   5      558.66      223.53    395.69 o 
  34   0   5      207.52      114.53    462.80 o 
   1   1   5    16830.95    16836.54    277.44 o 
   2   1   5     2303.82     2282.00     63.06 o 
   3   1   5    18491.78    19041.47    412.29 o 
   4   1   5    39054.84    39495.98    933.95 o 
   5   1   5    43726.58    44418.25    918.62 o 
   6   1   5     5029.55     4812.20    145.86 o 
   7   1   5     8986.51     9209.07    225.99 o 
   8   1   5     6538.07     6484.52    198.49 o 
   9   1   5    43302.07    44636.78   1034.79 o 
  10   1   5    10282.25     9996.40    266.03 o 
  11   1   5    13900.39    13978.65    315.08 o 
  12   1   5    29469.80    29447.19    743.83 o 
  13   1   5    53237.51    51017.89   1310.25 o 
  14   1   5    66946.95    66178.09   1643.19 o 
  15   1   5    14350.49    13758.52    414.90 o 
  16   1   5    15980.69    14913.29    502.49 o 
  17   1   5     7283.96     7793.33    362.74 o 
  18   1   5    13121.06    12136.20    440.77 o 
  19   1   5     6387.61     5998.14    294.90 o 
  20   1   5     1358.41     1287.16    235.76 o 
  21   1   5     2581.77     2684.02    218.68 o 
  22   1   5      886.70      491.93    195.47 o 
  23   1   5      393.36      -43.89    202.10 o 
  24   1   5      407.76      428.42    212.11 o 
  25   1   5     3261.87     3301.28    446.70 o 
  26   1   5      165.83      148.08    224.13 o 
  27   1   5       43.36     -231.60    231.60 o 
  28   1   5       48.85      196.12    240.50 o 
  29   1   5     3658.57     3796.77    373.08 o 
  30   1   5     2238.19     2173.01    311.77 o 
  31   1   5      738.44      651.50    289.08 o 
  32   1   5      698.45     1017.22    304.53 o 
  33   1   5      911.54      636.12    310.37 o 
  34   1   5     1970.10     2341.31    359.26 o 
   1   2   5    69400.98    70165.48   1257.42 o 
   2   2   5    17502.19    16948.33    330.59 o 
   3   2   5    10505.14    10634.94    226.03 o 
   4   2   5    31092.05    31537.74    621.62 o 
   5   2   5     4556.76     4463.68    148.15 o 
   6   2   5     3623.32     3787.47    140.14 o 
   7   2   5    10425.98    10937.98    283.31 o 
   8   2   5    13640.98    13074.68    263.46 o 
   9   2   5     8284.56     8218.63    188.30 o 
  10   2   5     4557.25     4367.52    137.54 o 
  11   2   5     2666.06     2843.65    105.06 o 
  12   2   5    22210.70    22375.57    490.59 o 
  13   2   5     3438.27     3456.83    140.83 o 
  14   2   5    23691.67    23681.16    530.49 o 
  15   2   5       99.14      151.80     90.92 o 
  16   2   5     2605.45     2420.26    135.25 o 
  17   2   5    14914.57    14133.47    379.58 o 
  18   2   5      949.42      726.49    131.89 o 
  19   2   5     8207.65     8027.04    377.93 o 
  20   2   5      985.94      758.69    173.94 o 
  21   2   5     5300.41     5551.10    294.91 o 
  22   2   5     2931.26     2433.33    229.40 o 
  23   2   5     1760.58     1903.22    226.29 o 
  24   2   5     7871.89     8765.14    461.79 o 
  25   2   5      160.25      171.51    221.05 o 
  26   2   5     1536.29     1687.85    255.61 o 
  27   2   5     3717.36     3678.93    304.83 o 
  28   2   5     2381.95     3042.06    309.45 o 
  29   2   5      517.47      449.67    258.76 o 
  30   2   5       21.37     -149.52    255.26 o 
  31   2   5     1901.41     2133.10    307.43 o 
  32   2   5     1093.37      999.73    293.40 o 
  33   2   5      373.26      580.56    462.40 o 
   1   3   5    22803.38    22257.49    437.05 o 
   2   3   5      540.62      570.79     92.06 o 
   3   3   5    17659.00    17335.89    391.11 o 
   4   3   5      710.99      674.27     83.21 o 
   5   3   5      139.30      159.39     68.88 o 
   6   3   5    22529.52    22484.21    615.98 o 
   7   3   5     1099.76     1127.47     79.96 o 
   8   3   5    11769.01    11464.12    282.70 o 
   9   3   5    11318.92    11126.16    282.15 o 
  10   3   5      671.43      753.62    112.47 o 
  11   3   5    11051.58    10938.51    300.05 o 
  12   3   5     2621.31     2513.08    119.41 o 
  13   3   5    10526.03     9861.04    268.98 o 
  14   3   5     5926.35     5752.61    231.27 o 
  15   3   5     3008.05     3046.09    203.45 o 
  16   3   5      158.64      294.57    119.91 o 
  17   3   5     5470.54     5758.57    336.58 o 
  18   3   5      190.47      156.65    141.75 o 
  19   3   5      359.79      289.82    250.65 o 
  20   3   5      461.88      447.17    191.92 o 
  21   3   5     2627.62     2806.13    298.83 o 
  22   3   5      397.38       25.03    215.26 o 
  23   3   5      142.07     -211.80    246.93 o 
  24   3   5     3798.68     3691.45    296.72 o 
  25   3   5      640.85      544.12    240.89 o 
  26   3   5     3487.70     3941.53    375.60 o 
  27   3   5       68.33       10.71    311.96 o 
  28   3   5     2141.78     3013.26    466.40 o 
  29   3   5     1757.40     1953.43    411.80 o 
  30   3   5      527.11      442.32    348.15 o 
  31   3   5      591.82      804.09    365.17 o 
  32   3   5      151.86     -154.91    359.69 o 
   1   4   5    17512.45    17676.44    441.55 o 
   2   4   5     3578.04     3530.23    138.85 o 
   3   4   5    16994.05    17110.35    432.62 o 
   4   4   5     3047.77     2825.98    129.28 o 
   5   4   5     7970.13     7326.13    264.64 o 
   6   4   5     7529.69     7202.26    245.38 o 
   7   4   5     4002.64     4034.00    185.38 o 
   8   4   5     2992.76     2790.99    159.46 o 
   9   4   5     5989.54     5896.58    242.61 o 
  10   4   5     2377.65     2372.66    160.05 o 
  11   4   5     9758.56    10100.43    349.17 o 
  12   4   5     1849.13     1571.07    156.42 o 
  13   4   5    12716.23    12977.26    372.29 o 
  14   4   5     1826.69     1636.23    118.31 o 
  15   4   5     2505.03     2627.28    143.46 o 
  16   4   5     1018.75      863.93    138.57 o 
  17   4   5     3263.14     2903.47    209.96 o 
  18   4   5     2416.09     2593.82    351.27 o 
  19   4   5     1038.08      814.34    148.77 o 
  20   4   5     1447.00     1644.41    181.69 o 
  21   4   5     6625.74     6402.36    355.30 o 
  22   4   5      314.20      170.89    220.46 o 
  23   4   5     1534.74     1885.28    316.83 o 
  24   4   5      265.51      139.40    287.88 o 
  25   4   5     1495.88     1550.54    275.92 o 
  26   4   5      674.88      786.72    407.65 o 
  27   4   5      362.88      220.69    331.66 o 
  28   4   5      150.63      -45.88    338.88 o 
  29   4   5      267.35       70.23    354.08 o 
  30   4   5      603.72      435.82    374.32 o 
  31   4   5      359.56      211.74    378.45 o 
   1   5   5    18611.16    18090.76    525.41 o 
   2   5   5     1760.29     1708.21    121.15 o 
   3   5   5     4723.33     4527.39    227.29 o 
   4   5   5     6132.59     5827.20    260.62 o 
   5   5   5      619.29      338.91    192.36 o 
   6   5   5     1227.87     1454.93    196.50 o 
   7   5   5     2360.06     2510.05    190.25 o 
   8   5   5     8564.00     8571.67    473.17 o 
   9   5   5     2789.77     2626.49    166.50 o 
  10   5   5        3.76      -98.10    122.95 o 
  11   5   5      494.60      679.98    190.93 o 
  12   5   5     4077.59     4425.19    229.03 o 
  13   5   5     2281.80     2106.73    186.84 o 
  14   5   5     2271.31     2371.62    199.86 o 
  15   5   5      385.08      396.63    167.91 o 
  16   5   5      180.49      -32.04    171.70 o 
  17   5   5     3956.25     3641.62    248.79 o 
  18   5   5      569.49      555.45    193.36 o 
  19   5   5     5189.87     4879.21    282.45 o 
  20   5   5      108.12      -76.78    222.83 o 
  21   5   5     2127.21     2008.57    194.17 o 
  22   5   5     2950.49     2723.48    219.56 o 
  23   5   5      918.41      959.16    202.62 o 
  24   5   5      988.88      801.24    232.80 o 
  25   5   5      110.14     -391.28    391.28 o 
  26   5   5     1908.16     2114.79    320.83 o 
  27   5   5      494.38       69.70    254.59 o 
  28   5   5      837.18      523.20    392.72 o 
  29   5   5      483.23      -82.65    412.12 o 
   1   6   5     3532.31     3559.19    292.88 o 
   2   6   5      662.54      765.33    105.51 o 
   3   6   5       63.70      122.10    169.98 o 
   4   6   5     9399.77     8854.80    353.75 o 
   5   6   5      593.22      806.55    196.45 o 
   6   6   5     5368.31     5680.15    281.82 o 
   7   6   5      349.24      290.35    248.32 o 
   8   6   5     1618.12     1566.80    212.39 o 
   9   6   5      689.86      432.37    198.32 o 
  10   6   5     4610.27     4631.17    301.71 o 
  11   6   5      553.42      465.41    213.27 o 
  12   6   5     2893.77     3350.06    282.45 o 
  13   6   5      643.36      698.88    229.80 o 
  14   6   5     8263.48     8270.02    427.26 o 
  15   6   5     1244.87     1413.44    336.06 o 
  16   6   5     3468.98     3518.91    363.15 o 
  17   6   5      642.69     1108.32    264.06 o 
  18   6   5     1756.55     2105.80    285.97 o 
  19   6   5      597.90      392.07    374.47 o 
  20   6   5      343.83      693.45    524.80 o 
  21   6   5      215.71     -325.21    325.21 o 
  22   6   5      145.91      488.56    329.20 o 
  23   6   5     1155.95      655.29    489.47 o 
  24   6   5      408.29      595.55    364.72 o 
  25   6   5       50.55     -324.33    451.12 o 
  26   6   5       98.69     -316.84    465.85 o 
  27   6   5      371.96      120.12    489.88 o 
   1   7   5     2966.49     3307.36    496.05 o 
   2   7   5     3915.93     4775.05    362.74 o 
   3   7   5     3741.71     4413.76    415.68 o 
   4   7   5     3424.93     3678.77    335.04 o 
   5   7   5     2014.73     2715.35    506.68 o 
   6   7   5        6.67       83.18    261.98 o 
   7   7   5     1441.35     1623.07    490.10 o 
   8   7   5     2036.91     2539.91    379.87 o 
   9   7   5      730.32      654.92    334.49 o 
  10   7   5      449.55      105.44    321.04 o 
  11   7   5     3038.96     2640.36    390.46 o 
  12   7   5     1173.46     1149.34    351.38 o 
  13   7   5     1141.51     1019.24    345.10 o 
  14   7   5      304.97      593.99    453.70 o 
  15   7   5      539.62      643.74    269.34 o 
  16   7   5     1759.96     1654.75    305.92 o 
  17   7   5      118.42     -110.04    274.30 o 
  18   7   5      117.27      191.97    289.53 o 
  19   7   5       52.23      -59.66    339.10 o 
  20   7   5      100.02       -3.46    613.43 o 
  21   7   5     1772.04     1022.84    391.10 o 
  22   7   5      280.10      353.20    375.26 o 
  23   7   5      101.14       -4.36    385.69 o 
  24   7   5       81.50      396.97    544.47 o 
   1   8   5     1610.97     1805.86    328.32 o 
   2   8   5     1492.52     1886.97    330.72 o 
   3   8   5     1532.85     1638.24    324.20 o 
   4   8   5      448.13     1152.24    312.85 o 
   5   8   5      901.46      747.23    313.99 o 
   6   8   5      776.40      379.62    376.57 o 
   7   8   5      131.78     1449.19    583.38 o 
   8   8   5      218.59      447.78    376.32 o 
   9   8   5     1678.74     1670.77    495.74 o 
  10   8   5      598.59      628.45    393.63 o 
  11   8   5      278.11      481.88    378.54 o 
  12   8   5       79.58      436.99    388.46 o 
  13   8   5     1052.21      777.71    395.02 o 
  14   8   5       60.91      146.51    386.37 o 
  15   8   5     1561.04     1819.55    428.04 o 
  16   8   5      572.98      788.72    415.19 o 
  17   8   5      361.15     1132.34    414.05 o 
  18   8   5      357.76     1832.33    570.64 o 
  19   8   5      192.80      122.43    536.34 o 
  20   8   5       56.71     -169.56    690.61 o 
   1   9   5       32.66      252.10    355.56 o 
   2   9   5      555.92      637.41    372.31 o 
   3   9   5      792.33      637.37    373.22 o 
   4   9   5       64.19      578.00    362.36 o 
   5   9   5      276.70      801.88    444.17 o 
   6   9   5       39.28       74.91    431.13 o 
   7   9   5        2.63      173.56    428.33 o 
   8   9   5      234.34      250.18    417.45 o 
   9   9   5     1165.48     1810.66    459.05 o 
  10   9   5      243.35      810.00    628.38 o 
  11   9   5      172.50      550.59    426.46 o 
  12   9   5      140.35      497.51    435.49 o 
  13   9   5      173.68      304.84    458.17 o 
  14   9   5      328.07      780.40    647.96 o 
   0   0   6    29030.27    29079.39   1175.23 o 
   2   0   6    22912.16    24703.50    890.00 o 
   4   0   6    41949.80    41766.71   1347.83 o 
   6   0   6    91932.41    93495.90   3720.27 o 
   8   0   6    69534.77    74515.31   3001.95 o 
  10   0   6     4733.12     4619.46    290.73 o 
  12   0   6     3036.63     3134.43    175.25 o 
  14   0   6     5149.94     5054.85    327.20 o 
  16   0   6    32307.23    31043.51   1342.42 o 
  18   0   6    12155.13    12447.37    917.00 o 
  20   0   6     3559.58     3558.29    336.61 o 
  22   0   6     9498.59     9133.60    547.10 o 
  24   0   6     5428.20     5417.73    491.45 o 
  26   0   6     1236.19     1533.45    507.21 o 
  28   0   6      403.16      516.22    358.03 o 
  30   0   6      466.19      114.29    373.49 o 
  32   0   6       83.85      194.41    399.60 o 
  34   0   6     2396.68     3035.45    524.53 o 
   0   1   6    24398.55    22893.40    552.64 o 
   1   1   6    40601.00    42302.16    787.10 o 
   2   1   6     2617.59     2655.32     71.87 o 
   3   1   6    34180.74    35029.91    746.89 o 
   4   1   6    19425.34    19540.30    460.91 o 
   5   1   6     5609.93     5896.57    174.79 o 
   6   1   6    30926.47    32288.57    746.58 o 
   7   1   6     7103.59     7195.76    188.83 o 
   8   1   6     8774.75     8818.51    249.15 o 
   9   1   6    27514.42    28668.85    658.26 o 
  10   1   6    26010.36    25560.47    610.64 o 
  11   1   6    12373.28    13346.31    381.25 o 
  12   1   6    14512.79    14058.42    411.74 o 
  13   1   6     3589.77     3645.78    156.97 o 
  14   1   6     3173.35     2662.65    144.44 o 
  15   1   6     9673.11     9307.89    303.27 o 
  16   1   6    10120.49    10057.06    320.60 o 
  17   1   6     9148.70     9147.08    371.43 o 
  18   1   6     6039.64     5823.87    395.35 o 
  19   1   6    12333.25    12103.28    441.86 o 
  20   1   6    11877.54    11938.24    457.20 o 
  21   1   6    11551.33    11556.94    464.66 o 
  22   1   6     7450.23     7708.79    355.50 o 
  23   1   6      951.01      935.29    217.36 o 
  24   1   6      295.41     1115.45    220.22 o 
  25   1   6     4896.37     5048.71    315.29 o 
  26   1   6       34.67      292.06    495.86 o 
  27   1   6      428.88      452.98    245.13 o 
  28   1   6     6567.98     6572.13    512.06 o 
  29   1   6     1846.84     1594.39    287.22 o 
  30   1   6     1287.77     1371.86    477.73 o 
  31   1   6      499.75      405.87    280.60 o 
  32   1   6      863.83     1083.07    308.87 o 
  33   1   6      811.52     1003.75    313.90 o 
   0   2   6    16365.52    17012.67    456.51 o 
   1   2   6     3651.07     3804.27    105.92 o 
   2   2   6    11838.48    11454.85    217.80 o 
   3   2   6    26655.62    26958.67    484.03 o 
   4   2   6     9465.40     9685.43    220.85 o 
   5   2   6    17402.94    16941.67    388.05 o 
   6   2   6     1421.45     1270.40     81.89 o 
   7   2   6     8618.05     9072.37    222.31 o 
   8   2   6    61401.91    61714.17   1268.63 o 
   9   2   6     4741.62     4735.92    133.48 o 
  10   2   6     3512.76     3650.62    118.86 o 
  11   2   6      619.77      752.20     76.78 o 
  12   2   6     4842.66     4658.99    141.66 o 
  13   2   6     2317.58     2234.09    123.61 o 
  14   2   6     7130.82     7015.21    205.40 o 
  15   2   6     3143.21     3081.46    162.00 o 
  16   2   6     8760.83     8379.49    265.71 o 
  17   2   6    10567.19    10150.01    306.92 o 
  18   2   6     9625.14     9533.16    304.01 o 
  19   2   6     5307.31     5425.57    271.45 o 
  20   2   6     2383.09     2246.99    209.23 o 
  21   2   6      311.09     -161.06    304.83 o 
  22   2   6     5609.70     5909.28    448.36 o 
  23   2   6     5238.05     4931.04    320.77 o 
  24   2   6     4608.97     4770.70    404.77 o 
  25   2   6     2576.94     2431.02    330.48 o 
  26   2   6      823.29     1069.91    305.73 o 
  27   2   6     3095.33     3075.48    296.76 o 
  28   2   6     2310.13     2261.55    290.43 o 
  29   2   6     3082.14     3431.21    397.79 o 
  30   2   6     2601.55     2649.96    317.89 o 
  31   2   6      534.28      -15.72    267.88 o 
  32   2   6      927.14      362.93    283.35 o 
  33   2   6      825.85     1173.63    460.27 o 
   0   3   6     2002.29     2068.22    135.23 o 
   1   3   6      604.10      623.75     71.43 o 
   2   3   6    10051.78     9888.98    249.88 o 
   3   3   6     3311.34     3335.31    129.55 o 
   4   3   6    51513.62    50423.18   1057.51 o 
   5   3   6     5662.90     6227.21    195.76 o 
   6   3   6    16548.93    16264.15    409.60 o 
   7   3   6    12998.42    12316.99    296.02 o 
   8   3   6    27088.66    26808.28    611.29 o 
   9   3   6    37879.02    37872.27    823.01 o 
  10   3   6    13341.10    13182.67    326.14 o 
  11   3   6     8900.13     9204.59    272.55 o 
  12   3   6    19006.57    18478.37    473.16 o 
  13   3   6     1034.90     1205.29    108.14 o 
  14   3   6     6554.38     6498.41    226.92 o 
  15   3   6     1723.68     1524.74    137.06 o 
  16   3   6        1.20      -21.75    134.44 o 
  17   3   6     4027.98     4495.52    271.47 o 
  18   3   6     4112.73     4432.02    329.15 o 
  19   3   6      988.89      902.54    168.59 o 
  20   3   6     2297.04     1914.92    233.53 o 
  21   3   6      752.89      492.36    214.94 o 
  22   3   6     3544.55     4410.72    380.94 o 
  23   3   6     2320.35     2609.81    266.56 o 
  24   3   6     2954.62     2887.81    367.29 o 
  25   3   6       20.60     -240.80    240.80 o 
  26   3   6     2141.36     2557.69    303.16 o 
  27   3   6     1854.36     2222.01    361.19 o 
  28   3   6     1719.62     2555.57    543.18 o 
  29   3   6      561.48      520.58    337.34 o 
  30   3   6      336.79      313.36    356.71 o 
  31   3   6     1070.06     1179.40    384.40 o 
  32   3   6       45.82     -131.50    377.43 o 
   0   4   6    42969.68    41713.10   1314.84 o 
   1   4   6     1857.07     1898.75    100.17 o 
   2   4   6      877.61     1001.27    134.13 o 
   3   4   6     1240.61     1177.26    113.84 o 
   4   4   6      596.17      523.77    136.39 o 
   5   4   6    18683.13    18846.89    484.93 o 
   6   4   6    16749.30    16666.06    437.64 o 
   7   4   6     7520.11     7620.18    286.06 o 
   8   4   6     6249.85     6234.35    255.91 o 
   9   4   6     3206.14     3262.69    184.30 o 
  10   4   6     8528.01     7783.20    302.17 o 
  11   4   6     7042.92     7071.99    291.70 o 
  12   4   6      313.67      474.45    139.86 o 
  13   4   6     6094.83     5757.05    218.94 o 
  14   4   6     1008.32      811.66    109.17 o 
  15   4   6     3136.49     2900.28    172.99 o 
  16   4   6     6715.35     6612.68    276.17 o 
  17   4   6    13782.28    13315.79    400.03 o 
  18   4   6     1167.41     1005.28    162.47 o 
  19   4   6     1540.01     1330.98    177.75 o 
  20   4   6      323.24      432.16    152.44 o 
  21   4   6     5643.48     6066.60    295.17 o 
  22   4   6      563.85      504.36    188.29 o 
  23   4   6     2176.45     2612.95    384.52 o 
  24   4   6      998.38     1023.27    276.22 o 
  25   4   6      181.85       -2.27    254.16 o 
  26   4   6     1193.98      845.37    336.53 o 
  27   4   6     1114.33      709.84    348.75 o 
  28   4   6      141.09     1135.03    437.62 o 
  29   4   6       66.13      255.83    404.40 o 
  30   4   6     1357.74     1657.46    407.10 o 
  31   4   6      114.73       86.68    400.81 o 
   0   5   6    23168.08    23872.03   1127.64 o 
   1   5   6     1282.06     1020.07    109.37 o 
   2   5   6      456.27      362.26     99.00 o 
   3   5   6      207.76      145.83     97.96 o 
   4   5   6     4568.01     4414.71    209.75 o 
   5   5   6     4513.75     4606.56    246.04 o 
   6   5   6     1959.18     2209.42    141.72 o 
   7   5   6       22.11      130.55    118.17 o 
   8   5   6     8900.98     9060.04    341.08 o 
   9   5   6     2578.67     2768.24    257.04 o 
  10   5   6     2857.12     3102.77    274.74 o 
  11   5   6     3087.78     2797.26    195.49 o 
  12   5   6     2809.31     3188.50    208.61 o 
  13   5   6     2630.11     2959.75    221.27 o 
  14   5   6     1746.70     1769.62    194.60 o 
  15   5   6      395.30      435.61    178.17 o 
  16   5   6     1499.16     1538.06    201.37 o 
  17   5   6     3788.66     4200.36    262.21 o 
  18   5   6     1086.37     1140.27    211.71 o 
  19   5   6      548.17      614.95    210.10 o 
  20   5   6     1019.66      652.11    219.39 o 
  21   5   6     1380.52     1361.84    276.30 o 
  22   5   6      594.03      240.28    184.51 o 
  23   5   6     1590.27     1590.66    277.99 o 
  24   5   6     1129.47      944.14    226.14 o 
  25   5   6      293.42      -29.32    228.90 o 
  26   5   6     1583.72     1060.84    432.82 o 
  27   5   6     1467.79     1347.35    474.95 o 
  28   5   6        0.06     -256.86    380.59 o 
  29   5   6     1368.04     1135.57    471.94 o 
   0   6   6       68.54     -175.91    175.91 o 
   1   6   6     1294.85     1314.94    155.68 o 
   2   6   6     3234.21     2855.84    201.38 o 
   3   6   6     2178.11     1923.11    182.64 o 
   4   6   6     8006.47     8008.08    336.95 o 
   5   6   6     1250.02     1714.21    187.82 o 
   6   6   6     1210.89     1232.37    187.46 o 
   7   6   6      775.55      803.17    198.32 o 
   8   6   6      452.83      331.47    193.04 o 
   9   6   6      823.81      756.81    211.58 o 
  10   6   6     2234.06     2203.76    247.16 o 
  11   6   6     1056.72     1313.09    227.88 o 
  12   6   6     5698.10     5567.07    364.81 o 
  13   6   6      826.46      708.72    246.01 o 
  14   6   6     3605.57     4622.96    490.55 o 
  15   6   6     1129.60     1286.74    261.66 o 
  16   6   6      201.58      383.98    245.99 o 
  17   6   6      262.59      468.72    258.40 o 
  18   6   6      886.72     1039.39    281.92 o 
  19   6   6      926.90      910.17    277.12 o 
  20   6   6      686.25      748.03    284.57 o 
  21   6   6      316.82      452.59    339.27 o 
  22   6   6      128.48     -337.33    337.33 o 
  23   6   6      772.81      677.58    360.80 o 
  24   6   6      561.77     -169.33    355.95 o 
  25   6   6      541.94     1033.57    491.34 o 
  26   6   6      267.13     -204.63    462.56 o 
   0   7   6      569.82      707.55    396.13 o 
   1   7   6     1175.61     1074.41    281.24 o 
   2   7   6      452.38      741.21    283.27 o 
   3   7   6      255.49      814.87    272.55 o 
   4   7   6       39.99      133.61    264.25 o 
   5   7   6     1791.20     2561.98    358.60 o 
   6   7   6     1768.49     1643.30    299.38 o 
   7   7   6      557.16     1129.67    344.59 o 
   8   7   6     1505.11     2453.18    381.44 o 
   9   7   6      393.73      655.55    331.94 o 
  10   7   6      169.49      123.44    338.41 o 
  11   7   6      290.60      221.92    336.81 o 
  12   7   6      570.11      398.39    346.11 o 
  13   7   6      185.08      512.85    348.14 o 
  14   7   6      680.64      475.91    352.85 o 
  15   7   6       81.50      -52.47    265.95 o 
  16   7   6      209.23      530.37    281.90 o 
  17   7   6      478.34      705.34    297.49 o 
  18   7   6     1624.60     1543.21    321.40 o 
  19   7   6      466.82      143.15    300.18 o 
  20   7   6       97.26      227.92    363.05 o 
  21   7   6      641.80     1146.45    390.26 o 
  22   7   6      360.24      -37.11    705.18 o 
  23   7   6     1068.65     1022.62    413.35 o 
   0   8   6     1792.03     1592.98    470.85 o 
   1   8   6      660.46      521.14    322.84 o 
   2   8   6      388.87      706.91    402.03 o 
   3   8   6      231.54      600.64    318.16 o 
   4   8   6      187.96      372.52    312.91 o 
   5   8   6      680.52     1263.97    332.46 o 
   6   8   6      348.46      378.41    322.52 o 
   7   8   6      350.38      724.10    400.74 o 
   8   8   6      620.96      499.74    383.45 o 
   9   8   6      123.17      434.36    368.46 o 
  10   8   6      449.15      977.39    398.52 o 
  11   8   6      149.63      184.57    393.63 o 
  12   8   6       31.70     -256.64    364.94 o 
  13   8   6      560.92      969.77    404.55 o 
  14   8   6      279.45     -308.38    386.92 o 
  15   8   6       86.61     -219.61    381.55 o 
  16   8   6      126.58      164.85    399.54 o 
  17   8   6      582.36      241.32    547.24 o 
  18   8   6      158.95      -13.08    409.64 o 
  19   8   6       36.44      101.90   1421.34 o 
   0   9   6      623.87      893.47    614.67 o 
   1   9   6       61.96      252.00    358.38 o 
   2   9   6       88.21      353.28    439.26 o 
   3   9   6      286.94      887.48    385.39 o 
   4   9   6     1246.34     1469.89    459.94 o 
   5   9   6      163.35      195.32    384.66 o 
   6   9   6       29.65     -246.87    416.77 o 
   7   9   6      240.13      -93.88    418.72 o 
   8   9   6      172.73      287.14    417.12 o 
   9   9   6       18.38     -146.98    412.19 o 
  10   9   6      123.77      313.46    436.02 o 
  11   9   6      407.46      704.97    447.01 o 
  12   9   6      157.62       16.59    443.67 o 
  13   9   6      145.56      220.29    448.91 o 
   2   0   7    56805.49    56408.57   2132.67 o 
   4   0   7   112903.13   118036.41   3758.39 o 
   6   0   7    13129.58    12843.82    553.18 o 
   8   0   7     8374.27     8496.48    388.00 o 
  10   0   7     2601.39     1615.10    406.92 o 
  12   0   7    24849.37    25583.76   1091.12 o 
  14   0   7    16559.73    17171.02    614.70 o 
  16   0   7     3656.02     3927.86    316.08 o 
  18   0   7    16329.47    16637.43   1162.01 o 
  20   0   7     4930.53     4999.20    945.65 o 
  22   0   7     8630.23     9026.18    549.27 o 
  24   0   7     2186.93     1660.34    782.31 o 
  26   0   7     2472.42     2653.71    400.72 o 
  28   0   7     8344.04     8151.82    591.99 o 
  30   0   7      229.09      -34.76    374.45 o 
  32   0   7     5423.62     5804.13    563.38 o 
   1   1   7    32223.49    32978.43    593.50 o 
   2   1   7    37021.89    37578.82    760.83 o 
   3   1   7     1923.08     1930.01     75.02 o 
   4   1   7    17104.04    18149.39    498.26 o 
   5   1   7    61724.91    62087.84   1561.94 o 
   6   1   7    49201.13    50196.66   1269.75 o 
   7   1   7     4738.33     4744.64    162.37 o 
   8   1   7    19148.81    19750.38    488.41 o 
   9   1   7    12189.85    12457.46    356.20 o 
  10   1   7    28695.98    27539.47    683.13 o 
  11   1   7      428.83      194.24     96.26 o 
  12   1   7     2170.55     2189.23    134.55 o 
  13   1   7      606.21      560.68    108.37 o 
  14   1   7    14256.41    14513.77    408.35 o 
  15   1   7    15278.34    14555.24    418.65 o 
  16   1   7     8028.37     8122.99    280.01 o 
  17   1   7    13186.50    13204.69    406.28 o 
  18   1   7     2422.39     2506.19    160.07 o 
  19   1   7     9268.71     9406.83    367.64 o 
  20   1   7     6279.86     6141.63    413.20 o 
  21   1   7     1480.07     1211.49    204.91 o 
  22   1   7       86.92     -127.91    191.01 o 
  23   1   7      176.10      220.53    224.22 o 
  24   1   7     1269.03     1373.05    241.69 o 
  25   1   7     2410.13     2817.65    408.65 o 
  26   1   7      220.66       85.40    326.76 o 
  27   1   7      593.38      120.55    286.64 o 
  28   1   7     1362.22      918.53    270.30 o 
  29   1   7     1846.29     1507.41    286.31 o 
  30   1   7      242.59      411.33    271.16 o 
  31   1   7     1715.08     1907.70    310.68 o 
  32   1   7     2026.10     2504.01    609.52 o 
  33   1   7        3.95     -193.18    298.40 o 
   1   2   7     4178.68     4113.96     99.40 o 
   2   2   7    44027.25    44711.62    766.18 o 
   3   2   7    51750.23    51039.95    848.72 o 
   4   2   7     1389.08     1356.99     68.53 o 
   5   2   7     4021.29     4035.48    114.90 o 
   6   2   7    27521.28    27784.40    570.59 o 
   7   2   7    59660.57    59652.65   1239.02 o 
   8   2   7    13342.92    13195.44    316.76 o 
   9   2   7    23798.60    24990.67    605.11 o 
  10   2   7    15886.30    15578.32    380.29 o 
  11   2   7     2547.67     2676.04    114.93 o 
  12   2   7     3348.07     3314.08    130.80 o 
  13   2   7     3449.68     3198.85    130.79 o 
  14   2   7     1145.91     1356.31    123.16 o 
  15   2   7     5306.24     5322.76    176.49 o 
  16   2   7    10944.72    10690.17    317.96 o 
  17   2   7     4256.81     4031.08    178.02 o 
  18   2   7    13029.93    13109.76    405.99 o 
  19   2   7     2853.76     2824.64    182.74 o 
  20   2   7     8898.47     8710.24    362.28 o 
  21   2   7    12415.73    12720.63    480.99 o 
  22   2   7     5277.87     6167.77    385.36 o 
  23   2   7     1460.52     1226.20    226.50 o 
  24   2   7     1285.43     1151.55    236.08 o 
  25   2   7     3968.67     4137.78    300.45 o 
  26   2   7     2792.26     2925.35    345.78 o 
  27   2   7     1673.62     1645.60    279.44 o 
  28   2   7        9.74     -147.61    248.61 o 
  29   2   7       40.74     -248.35    251.70 o 
  30   2   7      204.58      213.35    267.06 o 
  31   2   7      924.59      775.89    285.48 o 
  32   2   7     1507.52     2489.45    435.21 o 
   1   3   7     1719.77     1809.26     94.40 o 
   2   3   7     1645.55     1719.42    100.78 o 
   3   3   7    13429.76    13284.92    321.02 o 
   4   3   7     6805.40     6882.53    207.08 o 
   5   3   7    34708.90    34468.79    704.15 o 
   6   3   7    11275.31    10886.13    252.08 o 
   7   3   7    20363.62    19662.71    450.41 o 
   8   3   7     3856.13     3943.51    150.77 o 
   9   3   7    16193.93    15945.01    415.51 o 
  10   3   7     5908.42     5481.38    273.96 o 
  11   3   7     4349.81     4442.99    181.15 o 
  12   3   7    10900.67    10993.87    342.42 o 
  13   3   7     3120.78     2886.53    240.31 o 
  14   3   7     7198.81     7372.10    351.99 o 
  15   3   7     8840.90     8411.99    339.44 o 
  16   3   7     7113.53     7156.17    268.91 o 
  17   3   7      606.13      646.16    169.27 o 
  18   3   7    10646.63     9919.65    352.13 o 
  19   3   7     2362.12     2592.36    287.24 o 
  20   3   7     2765.61     2946.61    219.03 o 
  21   3   7      232.49      239.17    224.90 o 
  22   3   7     4631.81     5524.53    325.62 o 
  23   3   7     1642.75     1567.62    281.26 o 
  24   3   7     1197.67     1271.91    272.82 o 
  25   3   7     1232.00     1107.59    282.29 o 
  26   3   7     3575.65     4079.82    347.35 o 
  27   3   7     1353.31     2033.15    377.91 o 
  28   3   7      227.78      513.82    338.70 o 
  29   3   7      850.71      677.01    600.29 o 
  30   3   7     1491.11     1640.00    477.06 o 
  31   3   7      282.67     -109.00    367.92 o 
  32   3   7       64.67      295.16    567.39 o 
   1   4   7    12568.23    12153.01    337.45 o 
   2   4   7     2502.84     2609.35    141.96 o 
   3   4   7     4099.90     3952.51    173.93 o 
   4   4   7    10425.23    10331.96    316.63 o 
   5   4   7    18448.24    18213.74    471.86 o 
   6   4   7     3002.69     2869.72    154.72 o 
   7   4   7      872.30      903.98    182.38 o 
   8   4   7      307.20      303.25    126.21 o 
   9   4   7    12402.38    11916.35    394.57 o 
  10   4   7       70.10       43.54    128.31 o 
  11   4   7     3687.05     3437.48    200.06 o 
  12   4   7      642.13      733.43     89.51 o 
  13   4   7     8144.62     7936.80    251.32 o 
  14   4   7     5495.12     5387.45    252.70 o 
  15   4   7     7483.78     7486.67    277.35 o 
  16   4   7     6079.46     6129.77    249.08 o 
  17   4   7     1455.18     1322.62    191.38 o 
  18   4   7       66.82       14.72    153.13 o 
  19   4   7     3076.36     2938.95    216.80 o 
  20   4   7     1190.94     1072.77    195.25 o 
  21   4   7     1166.17     1011.49    173.10 o 
  22   4   7     2092.72     2445.95    331.42 o 
  23   4   7     2197.84     2190.78    228.80 o 
  24   4   7     1501.61     1845.45    236.62 o 
  25   4   7        7.85     -134.48    222.11 o 
  26   4   7      701.67      804.55    240.91 o 
  27   4   7     1550.19     2509.62    505.74 o 
  28   4   7       76.48     -218.06    347.49 o 
  29   4   7      321.08      485.76    645.38 o 
  30   4   7      952.68     1403.73    404.93 o 
   1   5   7     4496.21     4724.11    178.38 o 
   2   5   7    12252.14    12462.79    355.99 o 
   3   5   7     8775.79     8596.59    291.38 o 
   4   5   7     1145.26     1034.91    137.77 o 
   5   5   7     1391.00     1595.27    223.20 o 
   6   5   7     7316.11     7572.55    271.99 o 
   7   5   7     9112.55     8832.14    309.73 o 
   8   5   7     1142.56     1106.40    155.67 o 
   9   5   7     7458.94     7469.49    307.61 o 
  10   5   7      941.57     1164.65    166.54 o 
  11   5   7     5229.07     5603.05    271.24 o 
  12   5   7     1908.49     1862.41    193.11 o 
  13   5   7     5093.12     4660.74    313.09 o 
  14   5   7     1615.02     1843.86    226.51 o 
  15   5   7     3276.15     3199.07    250.92 o 
  16   5   7     6037.96     6317.80    310.21 o 
  17   5   7      881.13      668.82    207.60 o 
  18   5   7      938.07     1249.73    219.16 o 
  19   5   7      569.75      517.67    284.66 o 
  20   5   7      753.06      797.83    224.38 o 
  21   5   7      165.52      406.70    233.48 o 
  22   5   7     4326.52     4726.57    369.22 o 
  23   5   7      656.44      508.52    290.32 o 
  24   5   7     2192.28     2945.75    358.58 o 
  25   5   7      507.49       14.43    398.70 o 
  26   5   7      291.89     -375.58    375.58 o 
  27   5   7       63.02      -46.90    389.46 o 
  28   5   7      247.09     -391.09    391.09 o 
   1   6   7     2472.83     2643.51    215.64 o 
   2   6   7     2419.13     2302.69    197.32 o 
   3   6   7      474.38      672.34    187.88 o 
   4   6   7     2199.05     2025.30    201.17 o 
   5   6   7     1227.19     1609.46    189.92 o 
   6   6   7     1038.69     1100.12    239.82 o 
   7   6   7     1649.67     1735.69    203.76 o 
   8   6   7     1039.38     1136.40    222.62 o 
   9   6   7     1038.66      871.49    277.22 o 
  10   6   7     3989.38     4243.47    303.27 o 
  11   6   7      742.63      876.38    235.41 o 
  12   6   7      236.08      698.26    244.03 o 
  13   6   7      392.49      590.04    245.33 o 
  14   6   7     1833.24     1853.89    280.27 o 
  15   6   7      199.01      560.17    256.33 o 
  16   6   7     3352.06     3321.78    329.09 o 
  17   6   7     1170.00     1046.01    276.82 o 
  18   6   7      283.04      519.93    266.38 o 
  19   6   7       12.85      251.47    271.47 o 
  20   6   7      807.54      931.58    298.59 o 
  21   6   7     1132.70      690.98    339.27 o 
  22   6   7      654.66      929.82    379.52 o 
  23   6   7      706.42     1001.98    383.92 o 
  24   6   7      256.93      -99.48    472.61 o 
  25   6   7      458.71      614.00    483.77 o 
  26   6   7      899.16      687.46    737.90 o 
   1   7   7     1095.65     1192.38    317.24 o 
   2   7   7      205.38      347.68    262.68 o 
   3   7   7     2483.01     3183.89    339.74 o 
   4   7   7     2914.30     2765.12    398.73 o 
   5   7   7     1496.36     1367.31    296.42 o 
   6   7   7      174.74      128.46    278.39 o 
   7   7   7      735.64      588.51    359.76 o 
   8   7   7     1226.62      751.09    347.35 o 
   9   7   7      146.54       51.33    332.78 o 
  10   7   7     1079.81     1557.59    381.55 o 
  11   7   7      676.62      763.45    360.80 o 
  12   7   7      746.29      637.80    363.60 o 
  13   7   7      576.80     1203.04    370.65 o 
  14   7   7      651.00     1049.74    294.55 o 
  15   7   7      207.86     -265.26    265.26 o 
  16   7   7      168.43     -202.94    276.40 o 
  17   7   7      143.12      -96.80    291.63 o 
  18   7   7      231.69      328.08    300.35 o 
  19   7   7     1295.80      883.54    320.54 o 
  20   7   7       28.95       76.04    305.98 o 
  21   7   7      684.01      794.10    402.82 o 
  22   7   7      568.35      708.57    404.81 o 
  23   7   7      288.27      414.77    404.25 o 
   1   8   7      246.07      761.05    359.02 o 
   2   8   7      359.93      432.97    313.72 o 
   3   8   7      246.54      153.68    308.25 o 
   4   8   7      404.74      973.73    399.55 o 
   5   8   7      525.74      982.84    334.46 o 
   6   8   7       12.45      225.53    329.52 o 
   7   8   7      236.26      554.78    475.91 o 
   8   8   7       67.06      147.10    366.81 o 
   9   8   7     1575.08     2467.88    451.74 o 
  10   8   7      248.62      497.95    379.96 o 
  11   8   7       50.63      133.75    378.78 o 
  12   8   7      194.80      213.13    405.10 o 
  13   8   7       57.47      888.48    530.86 o 
  14   8   7      412.55      -91.04    398.67 o 
  15   8   7      750.30      909.75    421.37 o 
  16   8   7       41.64      -78.18    394.04 o 
  17   8   7      154.55      470.24    443.69 o 
  18   8   7      268.43     -241.93    407.17 o 
  19   8   7      267.58      927.07    775.05 o 
   1   9   7      133.68      135.32    350.90 o 
   2   9   7      212.83      348.13    379.16 o 
   3   9   7      755.66      906.37    497.17 o 
   4   9   7       53.46      554.37    376.12 o 
   5   9   7       77.57      413.12    376.04 o 
   6   9   7      600.20     1511.82    548.06 o 
   7   9   7       78.72      467.17    532.90 o 
   8   9   7      150.04      327.40    442.63 o 
   9   9   7      317.89      179.55    453.01 o 
  10   9   7      293.34      376.00    461.92 o 
  11   9   7       38.83      549.96    462.68 o 
  12   9   7      116.89     -120.44    452.92 o 
   0   0   8   133709.22   136309.53   5257.60 o 
   2   0   8    49841.35    50842.88   2014.14 o 
   4   0   8   142045.64   146236.11   5718.20 o 
   6   0   8    70888.48    73174.32   2388.49 o 
   8   0   8     6813.34     6833.96    350.55 o 
  10   0   8    20926.24    20608.11    867.25 o 
  12   0   8    51988.27    51532.57   2047.53 o 
  14   0   8    13490.18    14353.01    536.42 o 
  16   0   8     8203.34     8269.05    349.84 o 
  18   0   8     1459.17     1572.15    279.98 o 
  20   0   8     4479.86     4211.58    851.09 o 
  22   0   8     1904.15     1684.38    327.03 o 
  24   0   8     3959.30     3836.49    417.52 o 
  26   0   8     7932.42     8844.93    608.68 o 
  28   0   8    20613.00    22125.74   1351.14 o 
  30   0   8     1239.36     1445.19    406.77 o 
  32   0   8      471.05      329.34    424.95 o 
   0   1   8    18567.80    18925.44    501.73 o 
   1   1   8     5336.00     4951.38    145.79 o 
   2   1   8    31749.66    33059.62    704.58 o 
   3   1   8    11633.94    11667.39    261.98 o 
   4   1   8     5945.06     5900.33    183.13 o 
   5   1   8    27592.39    29789.85    858.25 o 
   6   1   8      911.46      993.35    105.23 o 
   7   1   8    11174.08    10588.37    343.47 o 
   8   1   8    43304.65    43416.39   1137.75 o 
   9   1   8    10052.81    10390.71    335.43 o 
  10   1   8     5470.35     5373.95    208.71 o 
  11   1   8    54729.07    54730.24   1368.76 o 
  12   1   8    10628.33    10173.43    337.99 o 
  13   1   8    20535.05    20256.31    563.67 o 
  14   1   8    14692.78    14752.21    430.30 o 
  15   1   8    29894.60    29701.50    780.70 o 
  16   1   8    20808.54    21628.12    594.06 o 
  17   1   8     5942.35     5756.29    235.80 o 
  18   1   8     1093.62     1306.35    143.40 o 
  19   1   8       54.44      -51.12    122.61 o 
  20   1   8     7624.16     7385.42    335.43 o 
  21   1   8      918.00     1125.02    205.63 o 
  22   1   8     4954.12     4930.73    300.16 o 
  23   1   8      976.14      865.07    225.68 o 
  24   1   8     2544.06     2597.59    323.45 o 
  25   1   8     2225.00     2071.27    264.24 o 
  26   1   8     1110.37      987.67    254.56 o 
  27   1   8     2832.38     3002.71    306.96 o 
  28   1   8     2051.20     2467.43    300.85 o 
  29   1   8      467.60      592.87    264.24 o 
  30   1   8      283.51      670.37    271.03 o 
  31   1   8     1421.38     1333.89    313.85 o 
  32   1   8     1106.94      885.28    387.14 o 
   0   2   8    28805.79    29490.68    721.78 o 
   1   2   8    15828.47    16039.91    310.00 o 
   2   2   8    21109.20    21434.71    372.83 o 
   3   2   8     8606.42     8180.21    166.55 o 
   4   2   8    21154.57    21563.76    414.92 o 
   5   2   8     4028.43     3957.96    120.88 o 
   6   2   8     3562.65     3452.82    119.18 o 
   7   2   8     8143.99     8276.87    242.31 o 
   8   2   8    12072.81    12442.18    334.70 o 
   9   2   8     5279.55     5547.25    195.56 o 
  10   2   8    10515.98    10332.21    293.21 o 
  11   2   8     5761.13     5473.56    226.47 o 
  12   2   8     4242.65     4339.59    155.65 o 
  13   2   8     4001.76     3666.76    149.62 o 
  14   2   8     2036.92     1901.54    117.86 o 
  15   2   8     3771.74     4160.67    216.92 o 
  16   2   8    18092.76    18020.09    425.17 o 
  17   2   8      531.12      772.08    213.28 o 
  18   2   8     1011.75     1095.81    153.51 o 
  19   2   8     4633.34     4490.17    336.16 o 
  20   2   8    12340.75    13032.14    494.10 o 
  21   2   8     4074.46     4143.80    428.92 o 
  22   2   8     2518.99     2512.36    389.54 o 
  23   2   8      469.55      697.12    222.23 o 
  24   2   8      574.19      485.31    224.34 o 
  25   2   8     5925.05     6414.19    363.04 o 
  26   2   8     3418.24     3850.17    492.62 o 
  27   2   8     1080.20      862.99    265.11 o 
  28   2   8      175.80      122.02    255.24 o 
  29   2   8      932.64      985.63    298.67 o 
  30   2   8       11.53     -183.53    263.45 o 
  31   2   8     1019.04      868.84    451.25 o 
  32   2   8      302.64     -289.50    345.66 o 
   0   3   8    34887.83    34231.68    951.85 o 
   1   3   8    22866.14    22862.56    451.48 o 
   2   3   8       46.94       -4.22     83.91 o 
   3   3   8    10906.98    10614.45    322.57 o 
   4   3   8     6671.02     6794.13    195.39 o 
   5   3   8     3254.15     3258.48    130.13 o 
   6   3   8    11402.55    11684.18    290.71 o 
   7   3   8     3044.03     2810.12    169.16 o 
   8   3   8    14541.94    14553.35    363.87 o 
   9   3   8     3391.16     3300.74    156.13 o 
  10   3   8    13110.49    13192.33    363.58 o 
  11   3   8     2041.65     2092.11    139.63 o 
  12   3   8     2986.63     3002.35    197.89 o 
  13   3   8     3999.09     3862.06    219.31 o 
  14   3   8    17633.93    17130.29    544.46 o 
  15   3   8      519.13      399.13    156.51 o 
  16   3   8     1996.46     1807.87    179.07 o 
  17   3   8      175.64      197.88    143.80 o 
  18   3   8     3323.70     3661.06    297.86 o 
  19   3   8      349.89       -5.76    160.66 o 
  20   3   8     2005.27     2244.89    222.38 o 
  21   3   8      372.86      412.19    197.78 o 
  22   3   8     1969.03     1823.34    266.86 o 
  23   3   8     2359.54     3001.18    298.32 o 
  24   3   8      896.92     1101.40    286.55 o 
  25   3   8     2968.94     3796.38    352.81 o 
  26   3   8     4292.16     3924.29    355.87 o 
  27   3   8      508.49      534.96    292.31 o 
  28   3   8      915.88      879.48    365.34 o 
  29   3   8      681.01      918.49    360.88 o 
  30   3   8      104.46     -209.28    413.73 o 
  31   3   8      254.59     1277.65    671.28 o 
   0   4   8     8636.42     8643.38    337.56 o 
   1   4   8     5457.36     5349.72    189.44 o 
   2   4   8     5740.51     5711.83    213.40 o 
   3   4   8     1342.02     1549.23    138.62 o 
   4   4   8     1950.65     1975.83    140.93 o 
   5   4   8     9661.57     9733.94    348.07 o 
   6   4   8     8612.37     7899.25    278.13 o 
   7   4   8      736.49      608.74    139.81 o 
   8   4   8     1983.41     2084.05    171.86 o 
   9   4   8     3206.75     2869.93    192.76 o 
  10   4   8     3770.13     3571.14    206.77 o 
  11   4   8     2561.69     2393.98    140.53 o 
  12   4   8     4782.39     4681.57    228.84 o 
  13   4   8    11724.56    11193.80    329.23 o 
  14   4   8      753.27      591.96    135.69 o 
  15   4   8      116.61       24.41    135.03 o 
  16   4   8      862.22      722.94    173.65 o 
  17   4   8     1572.84     1652.23    174.24 o 
  18   4   8     8583.44     8626.75    325.18 o 
  19   4   8      680.38      539.42    187.34 o 
  20   4   8     2349.31     2859.28    224.67 o 
  21   4   8     2901.96     3103.58    306.04 o 
  22   4   8      579.68      533.64    195.96 o 
  23   4   8     1946.59     1888.99    262.88 o 
  24   4   8     1361.25     1574.06    240.17 o 
  25   4   8     1503.76     1234.73    275.57 o 
  26   4   8     1209.69     1476.08    255.80 o 
  27   4   8     1880.33     2091.34    296.40 o 
  28   4   8      334.62       64.52    275.06 o 
  29   4   8        4.35     -284.06    284.06 o 
  30   4   8      154.23     -291.96    291.96 o 
   0   5   8    11780.81    11394.60    433.78 o 
   1   5   8      489.34      424.42    144.81 o 
   2   5   8     2958.66     2867.91    170.60 o 
   3   5   8     4279.95     3908.16    188.50 o 
   4   5   8        4.67     -110.59    118.73 o 
   5   5   8      243.28      244.99    163.82 o 
   6   5   8     7307.95     6954.90    268.61 o 
   7   5   8     8145.31     7974.56    295.07 o 
   8   5   8     1877.19     1754.35    180.43 o 
   9   5   8     2577.18     2485.25    205.86 o 
  10   5   8     7842.42     7839.90    329.63 o 
  11   5   8      659.70      582.06    173.79 o 
  12   5   8     2296.32     2432.19    314.29 o 
  13   5   8      158.64      187.58    177.19 o 
  14   5   8     1562.95     1488.75    207.56 o 
  15   5   8      477.94      685.15    199.09 o 
  16   5   8     5195.92     5032.57    294.58 o 
  17   5   8      713.86      646.58    208.47 o 
  18   5   8     1159.65      835.48    227.43 o 
  19   5   8      471.64      514.11    227.43 o 
  20   5   8     1409.95     1758.81    252.14 o 
  21   5   8      136.86      127.05    231.50 o 
  22   5   8      634.98      366.51    246.51 o 
  23   5   8      200.48      196.12    294.69 o 
  24   5   8     2587.09     2783.86    353.78 o 
  25   5   8     1966.39     1974.82    354.82 o 
  26   5   8      264.20      -29.73    376.34 o 
  27   5   8      198.16      259.49    397.28 o 
  28   5   8      508.37      777.84    426.86 o 
   0   6   8     1160.52     1224.03    165.37 o 
   1   6   8     2381.88     2502.17    175.39 o 
   2   6   8      417.07      348.78    164.46 o 
   3   6   8      306.92      509.59    169.87 o 
   4   6   8     3403.73     3582.72    322.17 o 
   5   6   8     4177.36     4487.63    260.88 o 
   6   6   8     4695.87     5183.56    324.64 o 
   7   6   8     1099.83     1331.80    207.52 o 
   8   6   8      787.23      876.40    287.74 o 
   9   6   8      105.05      184.49    209.79 o 
  10   6   8     1530.52     1065.64    259.34 o 
  11   6   8      225.19       41.43    225.88 o 
  12   6   8     9984.49    10549.09    500.02 o 
  13   6   8      729.87      730.34    259.23 o 
  14   6   8      551.14      353.24    258.77 o 
  15   6   8      976.08     1016.21    273.93 o 
  16   6   8     1368.31     1275.67    292.53 o 
  17   6   8       30.38      121.50    273.64 o 
  18   6   8      673.27      591.76    288.38 o 
  19   6   8      241.64      139.68    284.72 o 
  20   6   8     2093.78     2159.97    332.16 o 
  21   6   8      441.26      792.59    303.57 o 
  22   6   8       67.54     -184.45    295.32 o 
  23   6   8      531.37      447.20    379.16 o 
  24   6   8      481.35       94.67    386.68 o 
  25   6   8      133.22     -387.25    387.25 o 
   0   7   8     4231.88     4438.18    513.83 o 
   1   7   8     3665.58     4025.47    373.82 o 
   2   7   8      921.03      747.99    375.99 o 
   3   7   8     3123.81     3043.93    344.28 o 
   4   7   8        6.15      356.77    313.52 o 
   5   7   8     2302.07     2406.12    329.76 o 
   6   7   8     1968.44     2431.06    336.22 o 
   7   7   8      749.47      646.81    363.07 o 
   8   7   8      202.46      636.89    355.04 o 
   9   7   8     1377.29     1231.57    370.96 o 
  10   7   8       64.89      471.86    353.32 o 
  11   7   8       69.26     -123.74    350.53 o 
  12   7   8      278.34      546.93    355.18 o 
  13   7   8     1648.02     1587.80    405.97 o 
  14   7   8      321.21      632.69    298.17 o 
  15   7   8      741.92      846.56    497.23 o 
  16   7   8      424.31      335.55    297.69 o 
  17   7   8     1440.83     1345.63    320.70 o 
  18   7   8     1129.48     1390.77    457.73 o 
  19   7   8     1441.34     2012.37    362.33 o 
  20   7   8       23.26      344.42    327.22 o 
  21   7   8       60.17      107.95    324.40 o 
  22   7   8      247.85      246.83    396.44 o 
   0   8   8     1304.63     1750.83    544.47 o 
   1   8   8      216.60      334.24    389.21 o 
   2   8   8      347.53      688.48    325.75 o 
   3   8   8      161.46      170.56    307.09 o 
   4   8   8      464.35      458.21    328.18 o 
   5   8   8       42.27      595.67    331.42 o 
   6   8   8      332.54      819.14    345.33 o 
   7   8   8      396.08      987.31    421.80 o 
   8   8   8      830.79     1694.87    420.88 o 
   9   8   8      244.08      471.13    401.79 o 
  10   8   8      153.44      489.54    390.33 o 
  11   8   8     1890.67     2196.56    569.71 o 
  12   8   8      297.92      713.98    424.43 o 
  13   8   8      561.10      694.20    468.92 o 
  14   8   8      139.13      527.27    425.64 o 
  15   8   8      643.46      694.65    431.48 o 
  16   8   8      464.56     1064.41    443.82 o 
  17   8   8      465.13      436.67    429.02 o 
  18   8   8      622.87      268.73    452.90 o 
   0   9   8      620.41      862.46    533.79 o 
   1   9   8        0.18      332.91    406.58 o 
   2   9   8       86.82      236.90    377.10 o 
   3   9   8      128.00       46.77    435.39 o 
   4   9   8      585.06      678.46    376.57 o 
   5   9   8       21.49      473.10    387.78 o 
   6   9   8      295.26     1034.04    476.23 o 
   7   9   8      589.55      742.25    462.13 o 
   8   9   8       17.17      265.10    481.93 o 
   9   9   8       25.75      162.53    467.74 o 
  10   9   8      223.98      -30.20    469.75 o 
  11   9   8      677.25      439.39    495.32 o 
   2   0   9    32620.79    33104.68   1367.74 o 
   4   0   9      221.35      247.46    131.52 o 
   6   0   9     1062.21     1108.43    180.47 o 
   8   0   9     6736.77     6272.87    292.72 o 
  10   0   9     9015.69     8928.40    479.22 o 
  12   0   9    11734.37    12613.81    605.61 o 
  14   0   9     6336.98     6527.75    397.80 o 
  16   0   9     9364.47    10299.61    425.30 o 
  18   0   9    33468.36    33357.27   1441.71 o 
  20   0   9    18172.30    16901.27    836.85 o 
  22   0   9    11109.70    11097.32    932.76 o 
  24   0   9     2202.49     2616.97    373.80 o 
  26   0   9     3025.45     3455.28    442.04 o 
  28   0   9     1399.45     1786.01    407.26 o 
  30   0   9      826.00      643.90    401.85 o 
  32   0   9     2280.74     2649.07    490.09 o 
   1   1   9     1398.69     1457.68     87.79 o 
   2   1   9    14423.99    14579.60    339.75 o 
   3   1   9    14424.18    14164.90    352.18 o 
   4   1   9     9784.00     9639.90    290.86 o 
   5   1   9    26745.38    26807.93    708.95 o 
   6   1   9     3437.91     3462.45    182.59 o 
   7   1   9     2279.63     2306.19    144.92 o 
   8   1   9     3356.07     3511.41    175.46 o 
   9   1   9     8493.38     8345.07    288.00 o 
  10   1   9     9745.28     9070.01    294.37 o 
  11   1   9    12988.44    12954.54    348.62 o 
  12   1   9     1120.82     1097.65    130.46 o 
  13   1   9     2997.34     2649.32    168.14 o 
  14   1   9    10785.60    11270.55    354.18 o 
  15   1   9    16022.57    16059.28    472.43 o 
  16   1   9     6558.64     6740.22    371.70 o 
  17   1   9     2373.88     2220.14    167.35 o 
  18   1   9     1105.71      965.99    199.19 o 
  19   1   9     2261.32     2405.82    176.76 o 
  20   1   9      541.10      459.19    137.97 o 
  21   1   9     3977.23     3962.71    274.38 o 
  22   1   9     6059.49     6651.03    342.27 o 
  23   1   9     4642.88     5103.41    347.02 o 
  24   1   9     2333.56     2215.89    263.08 o 
  25   1   9      156.73      578.16    237.18 o 
  26   1   9     3729.15     4055.43    349.51 o 
  27   1   9     4419.45     4930.86    356.51 o 
  28   1   9      471.57      418.86    261.01 o 
  29   1   9      785.89      477.40    270.42 o 
  30   1   9      788.83      529.31    289.91 o 
  31   1   9      339.33        1.56    286.74 o 
  32   1   9      611.13      673.60    359.38 o 
   1   2   9     5785.60     5669.02    139.33 o 
   2   2   9    26022.38    26682.22    478.74 o 
   3   2   9     5285.08     4918.58    114.10 o 
   4   2   9     5555.27     5207.65    136.66 o 
   5   2   9    18724.20    19303.37    443.41 o 
   6   2   9     1653.33     1746.35    102.24 o 
   7   2   9     2793.55     2549.49    119.62 o 
   8   2   9      202.89      141.69     88.22 o 
   9   2   9    17068.43    16560.24    430.72 o 
  10   2   9     7969.85     7842.99    243.88 o 
  11   2   9    13484.12    12910.28    354.39 o 
  12   2   9      761.88      862.47    112.05 o 
  13   2   9     3414.37     3607.31    379.51 o 
  14   2   9    17002.79    16639.62    412.82 o 
  15   2   9     9868.74    10198.56    289.89 o 
  16   2   9      500.19      651.74    120.12 o 
  17   2   9     4561.17     4518.01    225.58 o 
  18   2   9     4021.49     3760.77    209.34 o 
  19   2   9     4142.59     4057.55    216.21 o 
  20   2   9      232.43      156.03    157.77 o 
  21   2   9     1381.74     1350.45    178.00 o 
  22   2   9      508.03      771.87    218.03 o 
  23   2   9      293.89      112.16    299.34 o 
  24   2   9     1692.15     1007.40    248.05 o 
  25   2   9     1823.26     1943.50    270.49 o 
  26   2   9       13.80     -240.36    240.36 o 
  27   2   9     2656.65     3298.34    461.60 o 
  28   2   9     3475.61     3766.25    359.43 o 
  29   2   9     1436.96     1761.20    300.78 o 
  30   2   9      452.15      263.77    280.86 o 
  31   2   9      364.14     -411.01    411.01 o 
   1   3   9     5211.97     5541.84    213.91 o 
   2   3   9    43350.68    41079.80    730.89 o 
   3   3   9     6591.55     6580.26    206.52 o 
   4   3   9    14073.17    14229.02    310.42 o 
   5   3   9      441.92      489.00     84.73 o 
   6   3   9    30477.72    30772.87    704.77 o 
   7   3   9     2844.24     2715.59    183.32 o 
   8   3   9     1393.62     1381.67    115.87 o 
   9   3   9     3776.54     3859.68    168.31 o 
  10   3   9    25388.84    25853.14    635.01 o 
  11   3   9      297.20      149.93    126.17 o 
  12   3   9     2499.57     2525.42    173.07 o 
  13   3   9     4258.47     4317.35    239.83 o 
  14   3   9    13585.29    13177.84    465.04 o 
  15   3   9    22205.95    22440.55    661.42 o 
  16   3   9     6597.00     6353.58    423.96 o 
  17   3   9     1518.54     1922.02    304.42 o 
  18   3   9     2316.36     2258.92    198.16 o 
  19   3   9     2094.65     2032.56    237.93 o 
  20   3   9      582.04      442.26    184.76 o 
  21   3   9     3055.17     3229.40    226.42 o 
  22   3   9      367.31       63.73    184.56 o 
  23   3   9     2101.38     2503.59    331.30 o 
  24   3   9      636.41      874.36    281.73 o 
  25   3   9     2251.92     2458.00    329.03 o 
  26   3   9     1509.30     1668.10    324.19 o 
  27   3   9     1715.35     2283.78    332.22 o 
  28   3   9      406.64      524.78    403.14 o 
  29   3   9       20.16     -365.23    365.23 o 
  30   3   9      233.29       51.89    558.66 o 
   1   4   9     2306.61     2259.11    134.67 o 
   2   4   9    10314.73    10295.81    292.11 o 
   3   4   9     3984.04     3738.37    198.64 o 
   4   4   9      490.72      603.98    124.21 o 
   5   4   9     2173.84     2255.48    154.84 o 
   6   4   9     6646.02     6302.22    247.94 o 
   7   4   9    10519.16    10740.71    387.02 o 
   8   4   9     3111.36     3070.76    340.27 o 
   9   4   9      509.87      527.15    155.00 o 
  10   4   9      881.23      825.80    169.16 o 
  11   4   9    13253.16    12832.58    389.95 o 
  12   4   9     2659.21     3167.32    227.90 o 
  13   4   9     9303.28     8896.27    319.67 o 
  14   4   9      632.66      604.09    147.09 o 
  15   4   9     4815.92     4627.63    259.25 o 
  16   4   9     4817.35     4615.38    236.10 o 
  17   4   9     3926.89     4241.32    228.10 o 
  18   4   9       63.36       86.44    181.77 o 
  19   4   9     3332.90     3282.69    224.26 o 
  20   4   9     1209.96      761.13    192.89 o 
  21   4   9     3966.67     3572.85    255.32 o 
  22   4   9     1547.59     1668.92    223.38 o 
  23   4   9     4483.08     4591.79    334.62 o 
  24   4   9      528.97      668.44    260.69 o 
  25   4   9      557.68      422.76    262.97 o 
  26   4   9      514.85      764.87    272.19 o 
  27   4   9     1518.95     1980.19    282.00 o 
  28   4   9      164.08      328.50    290.25 o 
  29   4   9     1384.59     1350.17    312.41 o 
   1   5   9     2646.51     2769.97    196.77 o 
   2   5   9     7338.18     7313.20    330.87 o 
   3   5   9     2706.15     2680.93    194.82 o 
   4   5   9     2036.14     2182.84    270.88 o 
   5   5   9     2744.75     2576.72    179.97 o 
   6   5   9     8135.03     8279.60    305.35 o 
   7   5   9      434.28      690.88    165.28 o 
   8   5   9        2.02       66.70    159.80 o 
   9   5   9     2628.84     2744.70    218.66 o 
  10   5   9     2791.24     2845.16    222.50 o 
  11   5   9     5810.40     6636.85    307.47 o 
  12   5   9      385.36      505.35    187.49 o 
  13   5   9      778.79      999.74    204.22 o 
  14   5   9      480.86      437.45    202.24 o 
  15   5   9     3144.55     3560.53    269.80 o 
  16   5   9     2738.92     2915.94    282.39 o 
  17   5   9     1939.42     2133.86    247.78 o 
  18   5   9      239.29      410.33    251.94 o 
  19   5   9     1046.37     1263.33    246.80 o 
  20   5   9     1870.03     2198.44    271.27 o 
  21   5   9       41.52       73.33    242.78 o 
  22   5   9       44.29      322.80    248.19 o 
  23   5   9     1131.43      977.00    437.65 o 
  24   5   9     1018.38     1142.95    329.16 o 
  25   5   9      354.43     -127.84    330.59 o 
  26   5   9      437.15      250.61    336.73 o 
  27   5   9      622.35      238.90    598.86 o 
   1   6   9      233.58      159.67    142.18 o 
   2   6   9     2842.34     2574.65    189.43 o 
   3   6   9     1544.85     1825.65    176.27 o 
   4   6   9     4793.18     5157.66    291.03 o 
   5   6   9     1217.40      792.81    199.65 o 
   6   6   9      514.36      468.61    198.63 o 
   7   6   9      271.95      528.46    298.95 o 
   8   6   9      380.30      447.98    223.54 o 
   9   6   9     1496.37     2428.42    458.65 o 
  10   6   9     1391.08     1492.75    261.58 o 
  11   6   9       41.87     -143.44    228.21 o 
  12   6   9      675.62      990.17    257.53 o 
  13   6   9      519.37      866.02    264.18 o 
  14   6   9     1579.64     2263.09    305.96 o 
  15   6   9      353.43      594.59    294.91 o 
  16   6   9      759.84      576.36    287.55 o 
  17   6   9      932.28      841.85    302.20 o 
  18   6   9      594.55      641.42    307.73 o 
  19   6   9        6.50      283.16    290.47 o 
  20   6   9      682.86      529.41    309.25 o 
  21   6   9       76.21      258.79    310.08 o 
  22   6   9      585.44      343.48    306.89 o 
  23   6   9      131.11      594.79    330.88 o 
  24   6   9      387.80      160.24    454.62 o 
  25   6   9      110.68      374.84    421.82 o 
   1   7   9      185.71      -91.27    285.55 o 
   2   7   9      431.87      547.28    296.40 o 
   3   7   9      103.01      781.69    291.44 o 
   4   7   9      158.16      482.40    311.45 o 
   5   7   9      384.12      890.23    286.58 o 
   6   7   9      247.36      197.27    285.81 o 
   7   7   9      153.39      473.71    370.07 o 
   8   7   9      113.26      139.67    357.88 o 
   9   7   9     3017.58     2572.21    463.76 o 
  10   7   9      295.90     1119.84    388.85 o 
  11   7   9      911.97     1132.49    396.70 o 
  12   7   9      220.14      552.10    372.78 o 
  13   7   9      390.78      314.52    293.86 o 
  14   7   9      129.69      479.52    298.21 o 
  15   7   9       66.43      311.39    299.97 o 
  16   7   9      246.08      551.24    308.96 o 
  17   7   9      231.19      362.84    321.07 o 
  18   7   9      148.63      147.00    467.39 o 
  19   7   9      242.84      161.32    329.16 o 
  20   7   9      130.70      503.43    336.97 o 
  21   7   9      333.76      768.18    445.05 o 
   1   8   9      310.69      492.51    340.32 o 
   2   8   9      204.32      487.76    344.56 o 
   3   8   9      915.68      741.39    351.66 o 
   4   8   9       54.88      289.01    396.54 o 
   5   8   9      206.22     1255.20    355.73 o 
   6   8   9      177.40     -107.30    336.94 o 
   7   8   9      132.19      734.45    428.68 o 
   8   8   9       72.28      192.26    421.53 o 
   9   8   9      228.74      256.47    562.30 o 
  10   8   9      199.44      111.11    428.04 o 
  11   8   9      294.36      295.02    427.47 o 
  12   8   9       97.55     -360.06    405.43 o 
  13   8   9       55.53      196.13    436.99 o 
  14   8   9        7.60      -68.39    428.13 o 
  15   8   9      473.32        1.84    413.92 o 
  16   8   9       63.54     -425.70    425.70 o 
  17   8   9       19.70     -586.97    586.97 o 
   1   9   9       57.78     -233.47    353.35 o 
   2   9   9     1003.71     1722.48    562.93 o 
   3   9   9       83.75      584.01    396.78 o 
   4   9   9       79.72      729.78    499.23 o 
   5   9   9       28.59     -331.12    397.07 o 
   6   9   9       59.34      -90.76    454.28 o 
   7   9   9      279.69      375.06    545.15 o 
   8   9   9       76.29      713.17    475.38 o 
   9   9   9      293.64      754.85    637.21 o 
   0   0  10    55391.88    55618.50   2160.36 o 
   2   0  10    42957.52    43025.29   1788.20 o 
   4   0  10    62437.11    64598.31   2573.39 o 
   6   0  10     6976.19     7575.79    423.44 o 
   8   0  10     2433.80     2030.68    210.49 o 
  10   0  10    29779.82    30147.60   1315.32 o 
  12   0  10    20140.06    20757.59    910.82 o 
  14   0  10     7574.59     7235.88    443.70 o 
  16   0  10     6390.87     5929.83    362.50 o 
  18   0  10    43268.82    44021.72   1440.65 o 
  20   0  10    33961.96    36035.58   1582.52 o 
  22   0  10     2760.65     3558.78   1378.36 o 
  24   0  10    10933.87    11696.98    938.49 o 
  26   0  10      772.11      564.72    354.15 o 
  28   0  10      900.56      676.36    374.00 o 
  30   0  10     2182.85     2180.81    455.45 o 
   0   1  10    29047.66    29674.79    834.32 o 
   1   1  10     9932.55     9981.20    261.73 o 
   2   1  10     2262.32     2129.55    110.70 o 
   3   1  10    34455.83    34938.77    792.19 o 
   4   1  10    11967.68    12028.97    394.98 o 
   5   1  10    15378.33    15022.51    437.49 o 
   6   1  10     7809.19     7689.08    260.10 o 
   7   1  10    58982.88    58844.70   1485.30 o 
   8   1  10    30066.78    31029.27    920.20 o 
   9   1  10     4081.89     3830.52    202.91 o 
  10   1  10      929.49      848.47    128.15 o 
  11   1  10    22992.96    23150.39    681.45 o 
  12   1  10    61285.40    62212.61   1432.64 o 
  13   1  10    10435.25    10505.02    347.10 o 
  14   1  10    16647.33    16823.09    508.44 o 
  15   1  10     2395.81     2502.49    235.63 o 
  16   1  10     8285.57     8407.11    440.67 o 
  17   1  10      793.14      796.80    154.51 o 
  18   1  10     7727.81     7839.72    253.10 o 
  19   1  10     2215.26     2269.98    216.68 o 
  20   1  10      859.14      655.05    323.45 o 
  21   1  10      525.04      605.91    225.01 o 
  22   1  10     2261.50     2874.88    266.90 o 
  23   1  10     2403.91     2431.98    286.22 o 
  24   1  10      314.57      194.27    243.26 o 
  25   1  10     2001.85     1602.33    275.47 o 
  26   1  10      523.14      314.83    246.59 o 
  27   1  10     1214.89     1051.86    273.86 o 
  28   1  10     3003.26     3296.14    330.28 o 
  29   1  10      421.82      482.83    277.30 o 
  30   1  10     2257.19     2280.47    325.07 o 
  31   1  10       85.23      166.48    298.41 o 
   0   2  10    57261.60    57053.75   1422.95 o 
   1   2  10    25110.94    24805.60    447.58 o 
   2   2  10     6721.37     6721.20    158.44 o 
   3   2  10      136.93       16.13     68.38 o 
   4   2  10     1126.01     1105.82     85.07 o 
   5   2  10    34826.99    35176.67    775.77 o 
   6   2  10     5510.20     5266.97    213.59 o 
   7   2  10     7099.00     7097.18    217.80 o 
   8   2  10    21167.78    20704.96    535.47 o 
   9   2  10     2903.44     2900.89    146.89 o 
  10   2  10    12822.65    13159.97    360.71 o 
  11   2  10     3288.94     3461.99    160.27 o 
  12   2  10     1334.97     1323.70    127.82 o 
  13   2  10     5828.50     5885.08    243.14 o 
  14   2  10     7257.39     7420.59    278.20 o 
  15   2  10     2983.42     2876.20    195.43 o 
  16   2  10    16665.38    15956.22    444.42 o 
  17   2  10     4282.24     3938.04    200.58 o 
  18   2  10       40.67      124.55    186.42 o 
  19   2  10     1754.36     1744.29    184.20 o 
  20   2  10      843.78     1046.10    176.91 o 
  21   2  10      603.85      755.27    308.14 o 
  22   2  10      119.42      104.55    219.36 o 
  23   2  10     1015.80     1167.15    245.59 o 
  24   2  10     1767.09     1839.92    263.42 o 
  25   2  10     4021.74     3939.80    317.19 o 
  26   2  10     4419.93     4572.77    340.61 o 
  27   2  10     2658.86     2948.10    309.32 o 
  28   2  10      213.36      331.40    259.19 o 
  29   2  10     1922.17     1958.02    315.84 o 
  30   2  10     2175.34     2937.13    339.58 o 
  31   2  10      313.06     -324.55    434.41 o 
   0   3  10    26540.00    26379.32    690.98 o 
   1   3  10      597.21      444.94     61.86 o 
   2   3  10    11558.49    11455.01    243.63 o 
   3   3  10     1185.63     1354.22     87.88 o 
   4   3  10     1908.82     1993.86    109.35 o 
   5   3  10    10373.17    10667.27    288.07 o 
   6   3  10     2156.29     2202.94    133.39 o 
   7   3  10     5168.80     5231.33    195.87 o 
   8   3  10      318.29      279.28    108.75 o 
   9   3  10     1160.46     1322.45    134.99 o 
  10   3  10     5535.07     4966.10    275.10 o 
  11   3  10     6967.74     6732.83    271.93 o 
  12   3  10      623.60      546.60    150.57 o 
  13   3  10    14232.60    14073.72    473.89 o 
  14   3  10     1493.50     1529.29    261.82 o 
  15   3  10     4299.94     4881.31    376.39 o 
  16   3  10     4707.31     4379.29    262.84 o 
  17   3  10    13788.34    14540.78    612.76 o 
  18   3  10    12657.16    13199.62    473.61 o 
  19   3  10     1823.82     2082.14    224.11 o 
  20   3  10     8862.10     9415.49    433.94 o 
  21   3  10      362.83      212.25    193.42 o 
  22   3  10       26.65      108.35    235.64 o 
  23   3  10        4.34      183.56    243.81 o 
  24   3  10     1980.49     1912.63    281.29 o 
  25   3  10     2651.45     2765.42    319.56 o 
  26   3  10      918.02      538.58    259.54 o 
  27   3  10      201.31      186.80    310.07 o 
  28   3  10      806.88      482.44    353.71 o 
  29   3  10       15.72       26.44    348.00 o 
  30   3  10      173.22     -162.22    411.07 o 
   0   4  10     1610.50     2356.13    498.61 o 
   1   4  10      579.21      277.30    125.86 o 
   2   4  10     7717.44     7480.19    250.43 o 
   3   4  10     2326.86     2349.90    146.50 o 
   4   4  10     4198.21     4468.34    260.07 o 
   5   4  10     6684.97     6124.22    247.05 o 
   6   4  10     2476.50     2592.71    224.70 o 
   7   4  10     9180.22     9985.03    373.83 o 
   8   4  10    15094.41    15367.59    490.13 o 
   9   4  10      802.35      741.86    172.94 o 
  10   4  10     2021.75     1701.95    117.86 o 
  11   4  10     2057.79     2285.42    162.69 o 
  12   4  10     1660.54     1841.13    193.31 o 
  13   4  10     6097.94     5851.23    253.13 o 
  14   4  10     3590.99     3765.22    210.97 o 
  15   4  10     3802.42     3443.82    215.68 o 
  16   4  10      567.58      615.98    169.81 o 
  17   4  10     5103.76     5727.17    380.19 o 
  18   4  10      226.98      166.04    173.08 o 
  19   4  10     1033.67     1097.83    195.66 o 
  20   4  10      103.31       22.33    188.98 o 
  21   4  10       60.73     -186.42    186.42 o 
  22   4  10     2507.31     2254.97    280.95 o 
  23   4  10      167.63       27.07    253.72 o 
  24   4  10     1092.17     1668.23    286.33 o 
  25   4  10      437.31      445.39    276.11 o 
  26   4  10      334.30      715.46    286.95 o 
  27   4  10      277.18      708.24    373.33 o 
  28   4  10      766.81     1067.51    425.84 o 
   0   5  10    12871.00    12739.60    568.18 o 
   1   5  10     3633.97     4009.04    246.91 o 
   2   5  10     2594.79     2383.25    157.15 o 
   3   5  10      947.63     1029.11    135.21 o 
   4   5  10     8845.44     8814.47    322.45 o 
   5   5  10     4869.51     4533.69    228.73 o 
   6   5  10     4560.63     4870.50    300.09 o 
   7   5  10     2225.32     2040.71    205.28 o 
   8   5  10     3064.02     3302.23    233.32 o 
   9   5  10       87.22       51.93    176.66 o 
  10   5  10     2274.21     2598.08    225.97 o 
  11   5  10      912.51      952.23    205.38 o 
  12   5  10     2622.68     2469.83    235.38 o 
  13   5  10     1637.30     1920.87    231.27 o 
  14   5  10     4308.69     5361.03    404.18 o 
  15   5  10      109.57      -20.68    209.56 o 
  16   5  10     1311.40     1264.45    237.29 o 
  17   5  10      315.56      305.58    224.94 o 
  18   5  10      345.43      327.43    253.39 o 
  19   5  10     1003.65      584.06    245.86 o 
  20   5  10     1543.60     1375.04    262.15 o 
  21   5  10      116.08      373.28    285.20 o 
  22   5  10     1808.21     2246.34    293.75 o 
  23   5  10      604.58      707.75    337.10 o 
  24   5  10     1360.67     1670.48    383.42 o 
  25   5  10       89.88     -168.99    378.02 o 
  26   5  10        6.10     -161.24    349.87 o 
   0   6  10      741.79      889.19    314.95 o 
   1   6  10      523.10      542.94    162.07 o 
   2   6  10     2832.07     2900.40    207.59 o 
   3   6  10       17.21       33.29    137.81 o 
   4   6  10     1536.68     1821.32    289.45 o 
   5   6  10      312.74      419.83    201.84 o 
   6   6  10      605.87      782.91    207.38 o 
   7   6  10      562.76      578.13    320.76 o 
   8   6  10     3672.26     4233.34    325.66 o 
   9   6  10       84.58      318.59    249.88 o 
  10   6  10     1280.29     1330.68    272.23 o 
  11   6  10     2823.38     3427.99    320.99 o 
  12   6  10     4374.59     4215.48    351.54 o 
  13   6  10       65.99      331.89    265.31 o 
  14   6  10      412.04       99.41    273.30 o 
  15   6  10      242.19      497.30    290.53 o 
  16   6  10     2045.58     2571.77    361.09 o 
  17   6  10      993.64      783.04    354.47 o 
  18   6  10     3099.83     3241.32    372.58 o 
  19   6  10      101.86      -76.76    298.95 o 
  20   6  10     2837.97     2315.09    367.20 o 
  21   6  10      530.59      276.25    495.10 o 
  22   6  10     1175.61     1196.64    416.92 o 
  23   6  10       31.62     -293.71    389.66 o 
  24   6  10       52.59      148.41    680.30 o 
   0   7  10      690.72      659.29    457.07 o 
   1   7  10     1896.73     2130.03    334.71 o 
   2   7  10      261.94     -280.83    290.85 o 
   3   7  10     1058.37      886.71    316.96 o 
   4   7  10      467.31      576.23    309.07 o 
   5   7  10     1501.87     1611.69    334.52 o 
   6   7  10     1245.98     1574.86    334.28 o 
   7   7  10     2345.07     2452.72    581.60 o 
   8   7  10      491.85      485.46    369.13 o 
   9   7  10      369.10      681.63    402.47 o 
  10   7  10     2471.43     2443.53    427.74 o 
  11   7  10     1494.57     1644.38    709.32 o 
  12   7  10      382.84      462.53    487.15 o 
  13   7  10      153.97      399.53    308.42 o 
  14   7  10      144.12      -88.90    376.39 o 
  15   7  10        0.21      -59.93    315.34 o 
  16   7  10      154.93       95.15    317.68 o 
  17   7  10      170.58     -319.83    319.83 o 
  18   7  10       46.39      136.73    331.48 o 
  19   7  10      132.33     -262.34    339.51 o 
  20   7  10      471.89      488.38    388.33 o 
   0   8  10      390.42      532.31    501.07 o 
   1   8  10      582.10      554.99    336.99 o 
   2   8  10      117.58      463.73    341.84 o 
   3   8  10      668.97      764.72    358.72 o 
   4   8  10      316.07      415.95    343.23 o 
   5   8  10      501.61      799.94    353.27 o 
   6   8  10      606.60      735.94    440.81 o 
   7   8  10     1451.76     1970.81    460.01 o 
   8   8  10      439.79      934.50    447.41 o 
   9   8  10      340.90      705.01    451.30 o 
  10   8  10       55.53      237.74    408.86 o 
  11   8  10      728.31      908.54    454.87 o 
  12   8  10       79.74      115.51    433.98 o 
  13   8  10      122.10      668.89    456.61 o 
  14   8  10      102.36      122.68    444.39 o 
  15   8  10      123.38      685.74    461.73 o 
   0   9  10      433.74      479.80    561.13 o 
   1   9  10      318.29      325.94    403.16 o 
   2   9  10       84.23       63.36    416.92 o 
   3   9  10       20.87      579.72    566.65 o 
   4   9  10      179.59      420.73    396.34 o 
   5   9  10       85.42      347.13    399.12 o 
   6   9  10       55.54      479.84    482.02 o 
   7   9  10      319.65     -423.47    477.28 o 
   2   0  11     6780.42     7338.01    400.19 o 
   4   0  11    21667.88    21609.20    912.83 o 
   6   0  11    27364.66    28888.11   1216.78 o 
   8   0  11     2367.59     2646.33    405.48 o 
  10   0  11     4625.37     4023.83    257.50 o 
  12   0  11     1194.26      975.27    292.29 o 
  14   0  11     4524.91     5131.26    896.94 o 
  16   0  11     3152.68     3517.04    258.59 o 
  18   0  11     1540.72     1729.75    209.56 o 
  20   0  11      814.94      608.42    314.66 o 
  22   0  11     5509.15     5848.87    952.82 o 
  24   0  11     7138.40     7586.45    556.91 o 
  26   0  11     1859.39     1631.36    395.18 o 
  28   0  11     1721.42     1330.04    588.88 o 
  30   0  11     2138.34     2768.30    747.92 o 
   1   1  11     1755.78     1663.25    141.40 o 
   2   1  11    10922.71    11011.32    290.63 o 
   3   1  11     7311.46     7182.52    212.10 o 
   4   1  11     9954.27     9583.72    298.23 o 
   5   1  11    11630.88    11342.74    388.74 o 
   6   1  11    11072.20    10695.39    391.43 o 
   7   1  11     8496.01     8163.00    287.63 o 
   8   1  11      620.10      420.83    119.82 o 
   9   1  11    26936.74    26769.31    796.98 o 
  10   1  11    10679.09    10394.83    399.31 o 
  11   1  11     8307.06     8216.34    372.90 o 
  12   1  11     2479.28     2614.30    194.58 o 
  13   1  11    15780.25    16121.23    432.66 o 
  14   1  11      245.77      279.27    131.97 o 
  15   1  11      352.11      502.54    150.91 o 
  16   1  11     4564.21     4813.20    237.01 o 
  17   1  11      885.61      812.61    164.32 o 
  18   1  11     1832.01     2018.61    158.74 o 
  19   1  11     2700.87     3190.11    210.53 o 
  20   1  11     1317.84     1277.69    231.21 o 
  21   1  11     5149.58     5554.80    320.09 o 
  22   1  11     1787.59     1973.29    255.74 o 
  23   1  11     2954.05     3186.07    360.26 o 
  24   1  11       13.18      370.92    240.34 o 
  25   1  11       69.26      355.18    249.37 o 
  26   1  11     1872.66     2350.81    289.30 o 
  27   1  11      494.30      506.17    261.40 o 
  28   1  11        8.52      184.30    321.23 o 
  29   1  11      466.19      469.37    283.81 o 
  30   1  11     2039.74     2192.56    332.09 o 
  31   1  11      257.29      169.14    302.18 o 
   1   2  11     1732.32     1727.08     89.24 o 
   2   2  11     8482.23     8843.50    200.28 o 
   3   2  11     6873.18     6552.12    197.67 o 
   4   2  11     2959.88     2857.21    156.11 o 
   5   2  11     4037.62     4154.50    153.57 o 
   6   2  11     9401.20     9017.13    259.49 o 
   7   2  11     8111.72     7793.68    312.70 o 
   8   2  11     1428.23     1428.43    119.37 o 
   9   2  11     5944.15     5556.44    205.17 o 
  10   2  11     1220.22      964.66    123.37 o 
  11   2  11      730.99      646.37    121.97 o 
  12   2  11      181.96      321.69    137.94 o 
  13   2  11    15083.06    14734.89    467.68 o 
  14   2  11     7849.27     7788.38    286.16 o 
  15   2  11     1734.57     1225.87    167.20 o 
  16   2  11      643.88      670.06    149.14 o 
  17   2  11     4626.72     4742.04    219.91 o 
  18   2  11     9159.79     9697.03    322.35 o 
  19   2  11     1910.53     1780.45    176.87 o 
  20   2  11      122.89      324.75    160.56 o 
  21   2  11      798.76      957.67    224.82 o 
  22   2  11     8107.44     8291.79    555.49 o 
  23   2  11     2583.96     2578.13    279.63 o 
  24   2  11     1499.69     1628.97    265.53 o 
  25   2  11     1816.66     1866.64    380.85 o 
  26   2  11      577.15      540.24    259.51 o 
  27   2  11       85.73     -129.79    251.82 o 
  28   2  11      519.40      774.63    279.92 o 
  29   2  11     1262.18     1000.34    295.80 o 
  30   2  11       65.65     -192.49    369.88 o 
   1   3  11     5012.39     5171.51    134.36 o 
   2   3  11     8686.27     8540.09    216.88 o 
   3   3  11     7262.13     7586.82    238.49 o 
   4   3  11     1828.76     1636.07     86.23 o 
   5   3  11     3985.07     3966.24    134.51 o 
   6   3  11     6559.09     6354.88    245.40 o 
   7   3  11     4492.18     4528.85    168.15 o 
   8   3  11     5593.20     5659.02    243.62 o 
   9   3  11      239.96      217.26    136.70 o 
  10   3  11     4105.63     4171.64    216.68 o 
  11   3  11     1098.95      915.00    159.25 o 
  12   3  11     3851.05     3897.39    223.32 o 
  13   3  11     1065.23     1282.63    245.75 o 
  14   3  11      525.43      599.08    128.94 o 
  15   3  11     2185.27     2189.97    223.11 o 
  16   3  11     8936.25     9059.39    374.90 o 
  17   3  11     1479.84     1205.41    146.36 o 
  18   3  11     1262.43     2092.83    325.52 o 
  19   3  11      458.89      838.87    205.63 o 
  20   3  11     2585.07     2825.10    292.84 o 
  21   3  11     1327.83     1197.18    226.23 o 
  22   3  11     2877.13     3077.30    292.94 o 
  23   3  11     2538.31     2594.88    290.70 o 
  24   3  11      611.14      546.13    264.64 o 
  25   3  11     2005.10     2088.82    308.04 o 
  26   3  11      395.96      155.39    282.19 o 
  27   3  11      248.08     -143.34    259.79 o 
  28   3  11      721.57     1153.90    371.39 o 
  29   3  11      409.42      -18.96    302.75 o 
   1   4  11     2775.35     2935.07    182.60 o 
   2   4  11     2036.59     2006.27    164.16 o 
   3   4  11     5111.37     4848.06    198.75 o 
   4   4  11     2621.80     2540.87    188.46 o 
   5   4  11      384.22      532.32    146.35 o 
   6   4  11     1722.79     1839.95    223.02 o 
   7   4  11     4256.21     4535.69    298.54 o 
   8   4  11     1731.05     2211.64    213.43 o 
   9   4  11     5662.60     5838.08    248.83 o 
  10   4  11      293.34      294.11    131.76 o 
  11   4  11      851.04      678.51    143.80 o 
  12   4  11     4172.12     4588.62    220.14 o 
  13   4  11     1304.12     1473.13    188.57 o 
  14   4  11     1434.66     1465.00    275.43 o 
  15   4  11     3501.01     3486.61    258.44 o 
  16   4  11       50.06      154.36    166.42 o 
  17   4  11      308.60      158.12    177.03 o 
  18   4  11      193.90      220.09    219.78 o 
  19   4  11     1856.33     2341.58    223.45 o 
  20   4  11       41.80     -187.81    187.81 o 
  21   4  11     1746.69     1970.52    240.99 o 
  22   4  11      518.55      742.58    248.90 o 
  23   4  11      915.49      948.05    283.33 o 
  24   4  11      531.69      682.25    281.77 o 
  25   4  11     1001.92      879.89    290.63 o 
  26   4  11      511.97      820.72    292.08 o 
  27   4  11       63.76      208.59    298.04 o 
  28   4  11      205.43      233.91    350.35 o 
   1   5  11       97.69      228.32    150.58 o 
   2   5  11     6923.22     6964.38    369.65 o 
   3   5  11     1909.93     1841.92    155.13 o 
   4   5  11     3675.92     3767.46    206.35 o 
   5   5  11     6726.21     6384.76    314.34 o 
   6   5  11      845.73      599.21    173.22 o 
   7   5  11     1123.04     1080.97    204.38 o 
   8   5  11     1638.17     1466.39    204.94 o 
   9   5  11     8779.20    10350.50   1089.48 o 
  10   5  11      137.25      125.76    199.41 o 
  11   5  11      821.69     1069.92    218.74 o 
  12   5  11     2021.40     2157.27    242.29 o 
  13   5  11     1723.17     1770.21    238.80 o 
  14   5  11     2716.28     2908.03    271.65 o 
  15   5  11      744.86      888.74    232.73 o 
  16   5  11      479.98     -170.09    289.82 o 
  17   5  11      904.47     1311.08    251.83 o 
  18   5  11      882.33      855.89    250.99 o 
  19   5  11     2244.18     2307.38    286.59 o 
  20   5  11      303.92      128.20    258.27 o 
  21   5  11     1290.44     1245.10    315.93 o 
  22   5  11      530.12      344.75    326.44 o 
  23   5  11      607.84      567.10    336.72 o 
  24   5  11      422.45      122.95    349.05 o 
  25   5  11     1054.53     1782.39    378.23 o 
  26   5  11     1024.97     1031.26    377.99 o 
   1   6  11      962.49     1455.99    186.19 o 
   2   6  11     4027.05     4092.34    239.83 o 
   3   6  11     1119.87     1280.47    165.70 o 
   4   6  11      573.48      610.46    159.31 o 
   5   6  11      202.70      222.46    176.46 o 
   6   6  11     3238.71     3434.67    277.30 o 
   7   6  11      629.58      871.39    258.58 o 
   8   6  11      444.53      790.33    328.82 o 
   9   6  11     1983.84     2261.94    343.30 o 
  10   6  11      753.19      966.39    282.64 o 
  11   6  11        2.83      142.74    258.54 o 
  12   6  11      926.85      438.76    273.23 o 
  13   6  11     1111.39     1853.38    312.67 o 
  14   6  11      192.97     -234.29    281.43 o 
  15   6  11      513.32      280.09    296.35 o 
  16   6  11      422.65      134.91    395.42 o 
  17   6  11     1084.78     1069.65    323.76 o 
  18   6  11     1559.32     2681.00    353.62 o 
  19   6  11       21.35      385.38    319.61 o 
  20   6  11      847.73      977.72    349.25 o 
  21   6  11      439.79      445.06    327.90 o 
  22   6  11      886.90      666.49    415.69 o 
  23   6  11      226.13      -73.53    411.46 o 
   1   7  11      852.55      917.62    385.08 o 
   2   7  11       49.42      -50.73    287.02 o 
   3   7  11     1425.99     1280.85    319.93 o 
   4   7  11      479.45      222.41    302.59 o 
   5   7  11       60.01      153.91    294.72 o 
   6   7  11      642.68      864.07    314.12 o 
   7   7  11      753.85      869.42    700.15 o 
   8   7  11       37.67     -377.60    377.60 o 
   9   7  11      282.89      265.36    387.56 o 
  10   7  11      291.34      373.83    550.17 o 
  11   7  11      278.03      783.70    401.72 o 
  12   7  11       31.01      -65.45    294.69 o 
  13   7  11      172.03       97.02    306.58 o 
  14   7  11      347.50      743.25    318.98 o 
  15   7  11      594.27      226.32    492.62 o 
  16   7  11       96.70     -287.09    325.64 o 
  17   7  11      421.70      309.25    340.24 o 
  18   7  11        5.87     -338.82    338.82 o 
  19   7  11     1337.80     1260.43    372.78 o 
   1   8  11      266.92      574.50    353.84 o 
   2   8  11      156.65      -26.07    348.18 o 
   3   8  11      129.05      662.51    382.18 o 
   4   8  11      163.81      256.13    351.08 o 
   5   8  11      738.69      940.36    367.44 o 
   6   8  11      714.36      510.98    626.34 o 
   7   8  11      109.06     1208.35    456.60 o 
   8   8  11       61.71      117.06    434.01 o 
   9   8  11      951.71     2028.50    701.69 o 
  10   8  11      661.02      808.44    469.13 o 
  11   8  11       74.82     -436.16    436.16 o 
  12   8  11       20.56      -20.42    450.65 o 
  13   8  11      711.53      484.13    445.17 o 
  14   8  11      231.54      392.76    549.76 o 
   1   9  11       18.55      544.92    405.89 o 
   2   9  11       48.67        5.85    397.16 o 
   0   0  12    66482.94    63870.80   2401.82 o 
   2   0  12     6911.82     6478.85    322.25 o 
   4   0  12     3322.72     3012.13    255.29 o 
   6   0  12    42487.60    41979.31   1705.12 o 
   8   0  12     2787.49     2574.89    276.53 o 
  10   0  12    19754.54    19989.92    938.71 o 
  12   0  12    19161.07    18917.05    721.33 o 
  14   0  12     9036.54     8973.66   1103.26 o 
  16   0  12     1036.66     1221.89    221.38 o 
  18   0  12     3017.36     3316.39    275.67 o 
  20   0  12     4079.03     3919.81    404.69 o 
  22   0  12     2900.00     2521.19    388.93 o 
  24   0  12     6518.93     6725.53    533.64 o 
  26   0  12      821.32      700.24    383.47 o 
  28   0  12      287.26      211.24    381.68 o 
  30   0  12     8041.44     9247.97    702.55 o 
   0   1  12     9321.69     8983.78    375.83 o 
   1   1  12     1812.10     1687.39    109.45 o 
   2   1  12     2379.90     2342.40    124.06 o 
   3   1  12    15742.05    16254.70    421.54 o 
   4   1  12    11149.05    11437.32    352.41 o 
   5   1  12      170.90      167.33    125.32 o 
   6   1  12    48839.89    48388.48   1415.25 o 
   7   1  12     3719.78     3736.66    203.99 o 
   8   1  12     6632.18     6347.20    272.51 o 
   9   1  12     1709.03     1598.92    169.08 o 
  10   1  12      783.37      521.20    136.92 o 
  11   1  12     2003.43     1612.63    180.58 o 
  12   1  12    19976.38    20237.51    652.46 o 
  13   1  12     8857.51     9018.56    302.64 o 
  14   1  12      590.80      794.77    150.34 o 
  15   1  12     5251.68     5007.57    283.01 o 
  16   1  12     1397.75     1268.51    162.46 o 
  17   1  12     9376.12    10113.78    446.98 o 
  18   1  12     5485.59     5602.44    274.25 o 
  19   1  12     5770.97     6243.39    346.66 o 
  20   1  12     1867.85     2318.16    282.05 o 
  21   1  12     2152.54     2747.01    373.91 o 
  22   1  12     3294.17     3612.28    295.37 o 
  23   1  12     1208.83     1238.36    257.82 o 
  24   1  12     4907.55     5420.49    455.75 o 
  25   1  12     2941.71     3560.65    321.95 o 
  26   1  12        7.60     -249.71    249.71 o 
  27   1  12      947.60      760.71    275.46 o 
  28   1  12      319.26      289.16    274.09 o 
  29   1  12      382.54      724.02    296.08 o 
  30   1  12      483.93     1247.93    394.16 o 
   0   2  12    29393.99    29075.10    817.08 o 
   1   2  12     5773.10     5538.07    155.45 o 
   2   2  12     2921.75     2749.43    124.98 o 
   3   2  12     4576.54     4216.93    154.31 o 
   4   2  12     4153.05     3888.27    163.96 o 
   5   2  12    11701.29    11493.74    357.81 o 
   6   2  12    12228.47    12210.45    352.02 o 
   7   2  12     2253.64     2150.56    145.26 o 
   8   2  12     8662.88     8858.85    272.33 o 
   9   2  12     1116.99      609.37    130.23 o 
  10   2  12     1347.36     1318.48    155.04 o 
  11   2  12     5740.62     5506.89    251.43 o 
  12   2  12     8360.08     8187.53    315.99 o 
  13   2  12     4048.68     4023.59    218.64 o 
  14   2  12       24.85     -147.94    147.94 o 
  15   2  12     1864.12     1650.22    183.07 o 
  16   2  12     3851.99     4184.64    234.31 o 
  17   2  12     1360.08     1422.93    198.72 o 
  18   2  12    11373.15    11677.32    375.04 o 
  19   2  12     7189.24     7226.57    287.71 o 
  20   2  12     1234.64     1444.89    213.22 o 
  21   2  12     2082.69     2626.76    339.47 o 
  22   2  12      928.92     1078.21    219.93 o 
  23   2  12     6190.64     7016.29    339.14 o 
  24   2  12     5016.90     5384.48    608.08 o 
  25   2  12     1323.84     1920.44    285.66 o 
  26   2  12      105.53      194.49    261.60 o 
  27   2  12      552.85      401.61    269.57 o 
  28   2  12      301.08      428.16    315.59 o 
  29   2  12      648.19      159.49    353.46 o 
   0   3  12    31929.06    31263.36    940.64 o 
   1   3  12    16769.86    16421.83    315.04 o 
   2   3  12     5695.60     5567.77    150.82 o 
   3   3  12     2642.52     2384.21    129.62 o 
   4   3  12    12524.52    12158.51    280.29 o 
   5   3  12     3351.72     3220.72    132.20 o 
   6   3  12      347.83      224.43     84.55 o 
   7   3  12    21184.33    20910.99    460.14 o 
   8   3  12    27010.39    25368.90    637.43 o 
   9   3  12     1872.59     1633.04    174.88 o 
  10   3  12    12209.95    12112.23    363.92 o 
  11   3  12     3730.61     3869.76    187.95 o 
  12   3  12    10337.48    10194.63    332.01 o 
  13   3  12     2302.22     1974.50    153.56 o 
  14   3  12      591.21      622.49    226.74 o 
  15   3  12      147.87       -7.25    136.38 o 
  16   3  12     2321.28     2519.22    279.08 o 
  17   3  12     1075.50      796.80    153.97 o 
  18   3  12     4266.95     4038.26    534.50 o 
  19   3  12     1325.74     1174.20    234.40 o 
  20   3  12      218.32      495.50    226.68 o 
  21   3  12      838.86      538.89    274.11 o 
  22   3  12      320.87      436.62    278.28 o 
  23   3  12     1533.30     1875.97    320.79 o 
  24   3  12     2340.26     2281.85    340.69 o 
  25   3  12       89.31      273.96    308.11 o 
  26   3  12      978.43     1126.18    307.75 o 
  27   3  12       30.41       95.04    288.03 o 
  28   3  12     2161.50     2009.80    322.20 o 
   0   4  12     2432.22     2098.27    249.11 o 
   1   4  12    15191.09    15376.19    461.53 o 
   2   4  12     1109.85     1310.89    159.13 o 
   3   4  12     1094.54     1271.68    164.76 o 
   4   4  12     8169.28     7975.97    275.07 o 
   5   4  12      318.40      349.51    134.67 o 
   6   4  12     1458.36     1358.16    178.67 o 
   7   4  12     9240.40     8865.17    372.20 o 
   8   4  12      527.98      593.97    130.37 o 
   9   4  12     5007.31     5079.27    228.34 o 
  10   4  12     2393.84     2054.09    177.90 o 
  11   4  12     4801.52     4678.80    275.53 o 
  12   4  12     3770.32     4029.15    222.55 o 
  13   4  12     3157.54     3403.77    248.11 o 
  14   4  12     2328.23     2394.65    282.79 o 
  15   4  12     2521.16     2562.74    214.34 o 
  16   4  12     3555.88     3603.47    266.99 o 
  17   4  12     2993.85     2619.73    222.88 o 
  18   4  12      177.24     -120.43    191.03 o 
  19   4  12      578.08      611.65    207.31 o 
  20   4  12     1333.00     1226.75    222.72 o 
  21   4  12     1670.71     1789.60    237.53 o 
  22   4  12     2038.42     2074.82    275.75 o 
  23   4  12      370.14      565.87    260.84 o 
  24   4  12      129.96      158.18    302.27 o 
  25   4  12     2315.27     2402.70    330.81 o 
  26   4  12       94.93       98.12    625.29 o 
  27   4  12     1255.47     1074.29    338.66 o 
   0   5  12      322.09      214.11    222.25 o 
   1   5  12      201.99      459.16    161.25 o 
   2   5  12     1346.49     1245.71    259.60 o 
   3   5  12     3042.15     3177.61    236.07 o 
   4   5  12    12125.97    11548.19    382.04 o 
   5   5  12      326.67      317.99    151.69 o 
   6   5  12      113.60      242.97    146.74 o 
   7   5  12      209.23      174.72    194.05 o 
   8   5  12      571.98      367.94    206.82 o 
   9   5  12     1386.94     1811.22    232.18 o 
  10   5  12     1783.15     1678.29    232.07 o 
  11   5  12     1672.13     1519.72    236.10 o 
  12   5  12      856.98      745.85    229.00 o 
  13   5  12     1569.41     1688.87    250.02 o 
  14   5  12     2225.22     2303.82    273.76 o 
  15   5  12      875.98     1085.66    248.98 o 
  16   5  12     2464.97     2470.50    289.91 o 
  17   5  12      371.50      147.39    245.32 o 
  18   5  12     1025.92      932.25    269.28 o 
  19   5  12     1195.40     1354.33    280.96 o 
  20   5  12     1236.10      864.32    284.79 o 
  21   5  12      885.10      740.54    318.78 o 
  22   5  12      936.47     1226.98    353.72 o 
  23   5  12      941.02     1021.02    354.21 o 
  24   5  12       95.58     -129.99    357.41 o 
  25   5  12      642.75      306.22    362.01 o 
   0   6  12     6120.65     5678.01    397.41 o 
   1   6  12        4.27       26.15    176.24 o 
   2   6  12     3131.27     3294.16    253.34 o 
   3   6  12     1069.12      993.08    194.43 o 
   4   6  12      497.72      408.62    162.64 o 
   5   6  12      454.38      128.18    165.00 o 
   6   6  12     1169.59     1568.93    190.92 o 
   7   6  12      372.72      629.80    267.97 o 
   8   6  12     4485.01     5016.78    373.33 o 
   9   6  12      680.36      647.70    289.94 o 
  10   6  12     2289.08     2571.41    534.39 o 
  11   6  12      388.83      329.13    282.78 o 
  12   6  12       17.02     -204.69    278.48 o 
  13   6  12      255.71      311.81    290.56 o 
  14   6  12      451.41      623.43    360.21 o 
  15   6  12      498.43      864.85    318.38 o 
  16   6  12     1548.92     1897.26    343.08 o 
  17   6  12       16.92       78.08    305.35 o 
  18   6  12      251.72      501.62    483.93 o 
  19   6  12     1484.42     2359.43    491.90 o 
  20   6  12      340.06      225.62    343.71 o 
  21   6  12       67.15      430.76    346.21 o 
  22   6  12      389.43      224.15    547.92 o 
   0   7  12       75.55      468.08    447.46 o 
   1   7  12      225.59      171.82    315.27 o 
   2   7  12     2798.61     2833.82    370.28 o 
   3   7  12      419.61      343.41    310.70 o 
   4   7  12       98.88     -164.44    298.39 o 
   5   7  12      655.72      852.70    323.74 o 
   6   7  12      124.67      450.60    365.02 o 
   7   7  12      114.74       80.59    395.34 o 
   8   7  12      646.03     1127.30    413.76 o 
   9   7  12      833.84      736.86    468.84 o 
  10   7  12      293.89       -5.88    394.50 o 
  11   7  12      205.71     -151.63    409.85 o 
  12   7  12      245.13      592.21    324.38 o 
  13   7  12      585.99      529.54    329.21 o 
  14   7  12      625.99      713.44    341.16 o 
  15   7  12      269.89      113.57    332.92 o 
  16   7  12      754.26      761.54    397.48 o 
  17   7  12      298.54      621.89    356.41 o 
  18   7  12       72.73     -137.02    351.43 o 
   0   8  12       51.92      882.46    534.10 o 
   1   8  12      254.31      315.56    355.09 o 
   2   8  12      245.12      -23.52    352.22 o 
   3   8  12      437.01      320.67    366.93 o 
   4   8  12      715.69      786.27    371.35 o 
   5   8  12       30.98       61.36    355.59 o 
   6   8  12       33.56      265.04    439.21 o 
   7   8  12      103.23      805.66    459.90 o 
   8   8  12      110.60       91.89    432.38 o 
   9   8  12        5.06     -542.08    542.08 o 
  10   8  12       25.38     -341.90    443.53 o 
  11   8  12      487.65      180.08    458.96 o 
  12   8  12      226.86      459.14    470.98 o 
   2   0  13    73066.11    74679.05   2370.50 o 
   4   0  13    24496.93    25308.75   1104.33 o 
   6   0  13      498.95      280.36    197.18 o 
   8   0  13     3162.19     2720.95    284.65 o 
  10   0  13      250.13      336.41    225.92 o 
  12   0  13     3970.43     4537.76    415.71 o 
  14   0  13    34846.37    34348.56   1149.83 o 
  16   0  13      253.01        2.37    267.71 o 
  18   0  13     4910.80     5058.94    335.99 o 
  20   0  13     1653.88     2274.41    370.40 o 
  22   0  13     6698.44     6808.33    541.60 o 
  24   0  13     3417.22     3462.57    707.81 o 
  26   0  13    10167.00     9922.40    970.01 o 
  28   0  13      606.37      873.65    409.08 o 
   1   1  13    34362.62    34898.33    742.49 o 
   2   1  13     2185.61     2157.64    126.50 o 
   3   1  13    13209.40    13277.67    390.14 o 
   4   1  13     4682.33     4685.68    211.65 o 
   5   1  13     4345.24     4357.03    209.32 o 
   6   1  13      465.87      320.75    147.55 o 
   7   1  13     3111.96     2740.99    199.01 o 
   8   1  13     1425.89     1192.00    167.22 o 
   9   1  13     6833.89     6806.74    269.86 o 
  10   1  13     3951.03     3828.14    267.33 o 
  11   1  13      311.94      193.49    177.53 o 
  12   1  13     9535.23     9033.73    338.68 o 
  13   1  13    15834.03    16562.21    514.07 o 
  14   1  13     6185.51     6351.47    283.99 o 
  15   1  13     3293.50     3629.53    211.78 o 
  16   1  13     1879.85     1827.09    183.06 o 
  17   1  13     3599.12     3734.97    217.79 o 
  18   1  13     3156.49     3137.19    212.18 o 
  19   1  13       46.85     -189.72    189.72 o 
  20   1  13       64.23     -109.95    197.24 o 
  21   1  13     1185.10     1050.77    253.81 o 
  22   1  13       96.20     -110.92    229.18 o 
  23   1  13      648.91      764.73    258.82 o 
  24   1  13     2976.91     3633.97    439.15 o 
  25   1  13     1071.57      979.08    280.16 o 
  26   1  13     1574.29     2144.98    302.94 o 
  27   1  13      330.95      718.20    412.89 o 
  28   1  13      222.32      161.92    284.98 o 
  29   1  13      984.16      489.86    299.06 o 
   1   2  13    16927.54    17054.01    408.73 o 
   2   2  13     3036.49     2881.05    130.21 o 
   3   2  13     1385.02     1517.87    112.25 o 
   4   2  13     1023.38      949.13    106.27 o 
   5   2  13     5563.69     5437.21    228.73 o 
   6   2  13     9804.73     9357.00    333.21 o 
   7   2  13      753.44      515.04    135.62 o 
   8   2  13      613.12      814.97    134.06 o 
   9   2  13     1770.99     1793.96    144.05 o 
  10   2  13      327.65      157.02    136.22 o 
  11   2  13     2896.12     2964.25    201.94 o 
  12   2  13      538.46      600.92    236.61 o 
  13   2  13     2187.51     2154.87    189.09 o 
  14   2  13     6262.59     6266.37    281.14 o 
  15   2  13     1080.82      750.57    177.60 o 
  16   2  13     3235.07     3452.71    226.91 o 
  17   2  13     3682.59     3916.63    237.02 o 
  18   2  13      605.38      647.76    187.93 o 
  19   2  13      596.15      449.43    197.39 o 
  20   2  13      363.18      402.30    205.38 o 
  21   2  13      415.14      224.74    210.42 o 
  22   2  13      860.31      665.25    225.30 o 
  23   2  13     1211.96     1124.02    237.32 o 
  24   2  13     1682.39     1859.67    301.45 o 
  25   2  13     2091.57     1850.27    262.11 o 
  26   2  13      490.09      329.03    236.08 o 
  27   2  13     2404.21     2727.44    291.37 o 
  28   2  13      389.31      349.68    278.53 o 
   1   3  13     4554.32     4746.45    179.45 o 
   2   3  13      911.14      905.27     88.49 o 
   3   3  13     8362.32     8356.54    219.53 o 
   4   3  13     4417.92     4211.08    182.51 o 
   5   3  13     2548.94     2180.11    128.56 o 
   6   3  13     3803.33     3529.64    165.95 o 
   7   3  13     3553.21     3344.99    161.70 o 
   8   3  13     2279.12     2207.00    147.05 o 
   9   3  13     1592.22     1458.47    156.13 o 
  10   3  13      554.97      308.07    131.95 o 
  11   3  13     4114.36     3821.68    198.05 o 
  12   3  13     5694.62     5508.06    238.50 o 
  13   3  13     2804.08     2608.20    179.47 o 
  14   3  13     1547.66     1629.51    213.38 o 
  15   3  13     1569.72     1506.15    165.16 o 
  16   3  13      154.97      211.48    153.94 o 
  17   3  13      154.64      -14.85    156.94 o 
  18   3  13      325.98      311.52    222.70 o 
  19   3  13      452.09      464.34    231.31 o 
  20   3  13      942.10      859.97    241.02 o 
  21   3  13      141.16      -53.80    278.80 o 
  22   3  13      593.99      -61.68    356.77 o 
  23   3  13      330.83      449.77    293.46 o 
  24   3  13     1706.08     2026.49    349.21 o 
  25   3  13      284.13      342.58    319.04 o 
  26   3  13      700.45      676.65    339.91 o 
  27   3  13      788.71       10.48    336.60 o 
   1   4  13     2265.94     2197.53    184.24 o 
   2   4  13     1168.23     1109.97    165.57 o 
   3   4  13     1601.94     1778.53    181.83 o 
   4   4  13     2887.54     2881.33    205.21 o 
   5   4  13     2070.11     2300.34    230.89 o 
   6   4  13     1091.46      915.55    172.30 o 
   7   4  13      418.82      272.84    188.82 o 
   8   4  13     2193.72     1801.80    204.36 o 
   9   4  13     1344.74     1172.45    226.34 o 
  10   4  13      379.07       80.16    151.39 o 
  11   4  13      361.27      671.00    202.12 o 
  12   4  13     1350.06     1300.36    186.00 o 
  13   4  13      155.02       71.37    168.90 o 
  14   4  13      566.75      549.70    183.11 o 
  15   4  13     2978.02     3271.61    343.24 o 
  16   4  13      153.32      370.57    198.35 o 
  17   4  13      579.95      565.68    201.59 o 
  18   4  13      252.74       19.84    199.51 o 
  19   4  13      915.95     1160.15    275.96 o 
  20   4  13      323.65      649.09    304.37 o 
  21   4  13     1197.58     1056.13    259.05 o 
  22   4  13      449.32      252.97    255.05 o 
  23   4  13      654.48      887.32    269.07 o 
  24   4  13      996.80     1343.85    286.50 o 
  25   4  13      514.33      395.67    285.01 o 
  26   4  13      457.03      159.89    294.24 o 
   1   5  13     3945.92     4007.46    237.97 o 
   2   5  13     1114.66     1071.75    183.03 o 
   3   5  13        8.39        6.88    167.63 o 
   4   5  13      232.46      593.36    186.46 o 
   5   5  13     2911.16     3020.22    201.99 o 
   6   5  13       18.99       15.42    156.60 o 
   7   5  13       19.18     -101.50    174.35 o 
   8   5  13     3728.96     3664.59    277.50 o 
   9   5  13      200.05      177.92    244.70 o 
  10   5  13       45.44      101.36    220.11 o 
  11   5  13      923.47      980.53    241.18 o 
  12   5  13      913.26      964.29    244.21 o 
  13   5  13      515.21      755.26    248.56 o 
  14   5  13      132.20      281.26    246.41 o 
  15   5  13      970.95      856.25    262.26 o 
  16   5  13       63.90      479.55    260.50 o 
  17   5  13     1693.84     1723.16    280.54 o 
  18   5  13      558.30      301.60    269.39 o 
  19   5  13      238.88      581.66    278.96 o 
  20   5  13      504.26      412.25    441.06 o 
  21   5  13      364.97      525.26    444.22 o 
  22   5  13     1900.02     1530.94    387.14 o 
  23   5  13       25.83       15.17    350.26 o 
  24   5  13      730.19      926.30    391.90 o 
   1   6  13     1432.46     1346.61    211.12 o 
   2   6  13      322.61      465.88    193.24 o 
   3   6  13      325.59      342.90    238.65 o 
   4   6  13     1845.57     1974.17    221.39 o 
   5   6  13      417.36      513.15    202.55 o 
   6   6  13      189.79      227.14    180.82 o 
   7   6  13        9.89      -30.31    283.43 o 
   8   6  13      857.96     1074.61    294.35 o 
   9   6  13       41.30      -71.79    278.16 o 
  10   6  13     1607.90     1933.90    324.87 o 
  11   6  13      315.93      353.66    292.01 o 
  12   6  13     1484.32     1495.60    328.39 o 
  13   6  13      237.27       91.80    300.32 o 
  14   6  13     2873.50     3206.10    377.89 o 
  15   6  13      204.99      -67.02    317.18 o 
  16   6  13      128.70     -310.20    315.97 o 
  17   6  13      737.77      415.53    335.56 o 
  18   6  13      567.52     1141.56    351.82 o 
  19   6  13      133.11     -289.87    333.21 o 
  20   6  13      430.90      619.15    356.77 o 
  21   6  13      157.85      187.56    432.93 o 
   1   7  13     1647.49     1421.10    393.28 o 
   2   7  13      790.36      792.38    339.43 o 
   3   7  13      604.42      915.85    334.97 o 
   4   7  13      149.60      633.52    326.84 o 
   5   7  13     1503.46      999.29    488.07 o 
   6   7  13      180.44      377.89    402.96 o 
   7   7  13     1150.36     1271.31    416.48 o 
   8   7  13      568.47      -26.95    407.57 o 
   9   7  13      837.50      709.33    635.22 o 
  10   7  13       19.67      -78.88    417.46 o 
  11   7  13       90.02       16.74    315.18 o 
  12   7  13       72.01       44.74    327.97 o 
  13   7  13      687.56      418.87    334.72 o 
  14   7  13       74.87      504.27    342.92 o 
  15   7  13      130.73      178.05    394.59 o 
  16   7  13       51.48      -83.43    346.12 o 
  17   7  13     1179.77     1229.35    639.03 o 
   1   8  13      312.69      845.30    538.93 o 
   2   8  13      161.45      -54.86    371.42 o 
   3   8  13      316.97      -21.38    443.75 o 
   4   8  13       39.69     -141.46    362.09 o 
   5   8  13      941.58     1446.66    395.54 o 
   6   8  13      879.69      495.82    473.24 o 
   7   8  13      318.72       47.74    449.84 o 
   8   8  13       78.42      789.70    483.23 o 
   9   8  13      521.26      986.20    483.86 o 
  10   8  13       96.22      562.96    577.13 o 
   0   0  14     6226.75     5662.45    561.66 o 
   2   0  14    20363.67    19929.78    717.46 o 
   4   0  14      853.72      675.95    237.85 o 
   6   0  14     7383.50     6943.47    428.53 o 
   8   0  14     3424.37     3370.05    600.35 o 
  10   0  14    17654.43    18816.93    903.72 o 
  12   0  14     6653.91     7322.68    535.87 o 
  14   0  14    10997.45    11080.19    520.47 o 
  16   0  14     1954.80     1864.26    268.28 o 
  18   0  14     6039.73     7130.64    420.58 o 
  20   0  14      622.79      810.93    354.30 o 
  22   0  14      262.69       79.64    357.62 o 
  24   0  14     4451.78     4159.30    484.70 o 
  26   0  14     1203.94     1424.23    439.24 o 
  28   0  14     2027.63     1953.84    475.36 o 
   0   1  14     6546.10     6180.28    294.35 o 
   1   1  14     3256.57     3190.41    164.04 o 
   2   1  14    14171.95    14167.33    370.72 o 
   3   1  14    22781.38    23029.32    615.24 o 
   4   1  14    10046.49    10089.53    379.42 o 
   5   1  14     3930.23     4019.84    207.45 o 
   6   1  14     4205.10     4022.05    207.39 o 
   7   1  14     7181.16     6940.50    306.87 o 
   8   1  14     6637.86     6142.13    292.73 o 
   9   1  14     5049.89     4831.09    294.49 o 
  10   1  14     1160.19     1158.30    267.20 o 
  11   1  14     3468.00     2943.17    209.79 o 
  12   1  14     1046.73      723.69    194.13 o 
  13   1  14      263.68      700.82    276.35 o 
  14   1  14     8888.22     8883.10    312.46 o 
  15   1  14     3147.11     3304.19    212.10 o 
  16   1  14     2757.75     2565.49    220.91 o 
  17   1  14     3823.00     4134.56    274.00 o 
  18   1  14     3662.80     3713.41    280.84 o 
  19   1  14     1470.16     1937.55    233.86 o 
  20   1  14     1251.23      885.01    225.07 o 
  21   1  14     1947.48     2098.75    362.04 o 
  22   1  14      645.01      655.71    230.94 o 
  23   1  14     1469.23     1456.80    254.31 o 
  24   1  14      478.98      708.19    244.76 o 
  25   1  14      302.75      222.56    240.10 o 
  26   1  14      545.91      549.78    279.61 o 
  27   1  14      341.64      670.55    664.82 o 
  28   1  14      266.97      255.79    416.73 o 
   0   2  14    12661.38    13264.82    855.12 o 
   1   2  14     7904.79     7802.98    254.69 o 
   2   2  14     9786.28    10284.21    270.33 o 
   3   2  14     6857.38     6553.06    200.93 o 
   4   2  14     5160.55     4961.92    228.77 o 
   5   2  14     3330.26     3072.42    185.75 o 
   6   2  14     5209.97     5019.45    237.45 o 
   7   2  14     4956.32     4587.01    225.60 o 
   8   2  14      967.30      986.40    166.27 o 
   9   2  14     1419.68     1344.14    153.29 o 
  10   2  14     5183.41     5531.08    228.71 o 
  11   2  14     1695.73     1802.85    161.92 o 
  12   2  14     6602.53     6701.38    294.33 o 
  13   2  14      635.12      465.71    177.00 o 
  14   2  14     4118.09     4404.88    247.75 o 
  15   2  14      643.14      584.49    182.85 o 
  16   2  14     1431.19     1373.83    204.44 o 
  17   2  14     2996.05     3264.23    240.73 o 
  18   2  14      986.03     1209.93    242.91 o 
  19   2  14       57.71     -187.46    187.46 o 
  20   2  14     5074.32     5072.75    343.12 o 
  21   2  14     1398.67     1247.52    250.73 o 
  22   2  14      808.27      828.89    253.55 o 
  23   2  14      182.89        0.31    238.77 o 
  24   2  14      644.97     -163.10    230.96 o 
  25   2  14      235.65      670.97    240.15 o 
  26   2  14     2925.00     3638.58    307.91 o 
  27   2  14     1228.84     1353.54    276.07 o 
   0   3  14    25828.64    26001.08    972.95 o 
   1   3  14     1043.61     1063.43    130.35 o 
   2   3  14     2819.42     2805.12    158.51 o 
   3   3  14     1384.04     1441.15    135.10 o 
   4   3  14     5236.02     5096.24    198.53 o 
   5   3  14     7226.42     6816.80    320.17 o 
   6   3  14     1137.53      886.12    140.60 o 
   7   3  14     1569.75     1411.44    152.22 o 
   8   3  14    11059.62    11050.19    328.46 o 
   9   3  14     5079.79     5101.11    212.30 o 
  10   3  14     7480.76     7555.26    261.33 o 
  11   3  14     4573.48     4330.00    309.06 o 
  12   3  14      454.05      479.73    155.07 o 
  13   3  14     2280.35     2284.08    186.28 o 
  14   3  14     1643.60     1702.53    176.12 o 
  15   3  14      173.29      215.06    156.17 o 
  16   3  14     4604.11     4453.90    291.23 o 
  17   3  14     2647.62     2924.36    205.65 o 
  18   3  14      226.02       81.32    224.56 o 
  19   3  14     2248.42     2560.90    295.32 o 
  20   3  14      156.23      -39.91    349.15 o 
  21   3  14      260.50      -80.32    276.64 o 
  22   3  14     1078.05      979.27    317.76 o 
  23   3  14     1250.03     1700.84    333.96 o 
  24   3  14     1411.74     1961.38    393.41 o 
  25   3  14      644.28      502.38    338.24 o 
  26   3  14      282.43      115.59    344.00 o 
   0   4  14     6565.19     6627.74    390.65 o 
   1   4  14     5576.66     5575.56    255.32 o 
   2   4  14     1472.98     1636.55    262.76 o 
   3   4  14     4540.89     4571.84    239.45 o 
   4   4  14     5185.69     5589.61    264.27 o 
   5   4  14     5469.45     5329.10    263.47 o 
   6   4  14      985.04      960.32    147.85 o 
   7   4  14      125.08      343.37    139.19 o 
   8   4  14     1457.38     1405.78    194.61 o 
   9   4  14     2366.66     2514.73    259.97 o 
  10   4  14      562.10      582.11    157.89 o 
  11   4  14     3232.61     2841.06    298.15 o 
  12   4  14     3644.56     3730.26    245.11 o 
  13   4  14     2429.26     2819.78    247.30 o 
  14   4  14      323.87      181.13    194.91 o 
  15   4  14     3920.58     3920.15    265.85 o 
  16   4  14      271.06      329.42    211.57 o 
  17   4  14     2305.56     2131.59    237.14 o 
  18   4  14      902.09      827.75    256.58 o 
  19   4  14     6357.38     6443.42    681.37 o 
  20   4  14      936.08     1523.20    274.36 o 
  21   4  14     1753.28     2129.68    339.91 o 
  22   4  14      474.24       70.67    256.55 o 
  23   4  14     2345.21     2942.53    332.65 o 
  24   4  14      247.41      288.01    440.59 o 
  25   4  14      155.15       74.16    280.81 o 
   0   5  14       18.25      126.05    249.65 o 
   1   5  14     6656.79     6071.80    290.45 o 
   2   5  14     1480.87     1667.04    220.96 o 
   3   5  14      669.84      676.08    189.37 o 
   4   5  14     4110.65     4177.34    257.26 o 
   5   5  14     1217.40     1034.42    201.77 o 
   6   5  14     1278.67      943.39    295.32 o 
   7   5  14     1478.77     1589.65    220.67 o 
   8   5  14     1081.64     1311.78    210.14 o 
   9   5  14      511.82      293.73    206.28 o 
  10   5  14      802.63      836.22    241.67 o 
  11   5  14     1620.86     1759.55    269.37 o 
  12   5  14     1993.85     2163.24    279.93 o 
  13   5  14     1116.50      622.35    263.92 o 
  14   5  14      256.11      228.97    260.95 o 
  15   5  14      937.62      705.28    278.01 o 
  16   5  14       42.80      -87.27    273.22 o 
  17   5  14     2086.85     2224.52    308.41 o 
  18   5  14      161.07       81.54    277.97 o 
  19   5  14      162.98      207.68    285.11 o 
  20   5  14      765.42      829.66    301.20 o 
  21   5  14      304.80      656.88    363.09 o 
  22   5  14      930.93      731.34    363.66 o 
   0   6  14     1796.34     1901.08    716.23 o 
   1   6  14       71.48     -112.61    195.83 o 
   2   6  14       47.34       16.37    195.06 o 
   3   6  14      606.89      889.54    209.87 o 
   4   6  14      630.34      519.37    207.84 o 
   5   6  14      334.78      177.31    209.88 o 
   6   6  14     1534.31     1754.97    251.47 o 
   7   6  14      503.16      368.01    274.71 o 
   8   6  14     1918.55     1882.39    241.50 o 
   9   6  14      543.51       -0.30    254.75 o 
  10   6  14      939.32     1158.05    323.51 o 
  11   6  14      274.98      496.60    311.68 o 
  12   6  14      961.20      615.11    320.71 o 
  13   6  14      125.96      143.60    323.15 o 
  14   6  14      542.41      570.77    336.45 o 
  15   6  14      192.05       30.37    428.09 o 
  16   6  14     1704.18     2424.90    380.98 o 
  17   6  14      265.45      404.21    343.68 o 
  18   6  14      144.56     -101.98    354.47 o 
  19   6  14       85.66     -131.32    564.17 o 
   0   7  14      439.75      681.48    472.28 o 
   1   7  14      772.24      380.64    343.37 o 
   2   7  14       57.26      258.92    329.36 o 
   3   7  14      396.46      574.74    337.76 o 
   4   7  14       17.39      879.30    344.61 o 
   5   7  14      390.88      615.78    343.57 o 
   6   7  14      503.81      573.02    437.50 o 
   7   7  14      256.11      637.65    436.43 o 
   8   7  14       39.40      103.96    424.89 o 
   9   7  14       23.92      215.30    426.23 o 
  10   7  14     1115.59     1443.44    357.23 o 
  11   7  14      154.61       62.14    397.48 o 
  12   7  14      401.56      828.44    348.50 o 
  13   7  14      145.11      448.13    350.59 o 
  14   7  14       42.83      240.94    357.94 o 
  15   7  14      356.27      183.75    360.09 o 
   0   8  14      212.62      464.14    543.60 o 
   1   8  14       96.19      718.29    395.53 o 
   2   8  14      208.28      670.58    376.10 o 
   3   8  14       56.80     -268.67    359.06 o 
   4   8  14      241.85      995.33    388.37 o 
   5   8  14      192.73      751.77    472.07 o 
   6   8  14      389.08      559.69    491.21 o 
   7   8  14      203.34      172.37    476.98 o 
   2   0  15    13681.02    14011.27    535.31 o 
   4   0  15     5245.75     5790.28    830.52 o 
   6   0  15    42221.14    44162.34   1766.91 o 
   8   0  15       69.73       82.76    231.95 o 
  10   0  15      622.54      388.95    262.12 o 
  12   0  15     3089.42     3252.52    346.97 o 
  14   0  15     3571.97     2774.84    396.89 o 
  16   0  15     5070.35     5534.79    378.79 o 
  18   0  15     2085.89     2454.86    309.13 o 
  20   0  15     1031.39      664.31    374.99 o 
  22   0  15     6691.24     7037.00    545.53 o 
  24   0  15      872.18     1202.85    402.41 o 
  26   0  15     1263.42     1216.52    994.37 o 
   1   1  15     6406.21     6272.74    235.80 o 
   2   1  15     3533.89     3655.30    190.75 o 
   3   1  15     2319.42     2620.45    230.81 o 
   4   1  15     7878.78     7589.50    288.84 o 
   5   1  15     2242.98     2132.66    176.04 o 
   6   1  15     1044.99      676.62    156.28 o 
   7   1  15     5231.48     5487.02    250.33 o 
   8   1  15     3373.37     2946.21    267.61 o 
   9   1  15     5801.52     5591.72    287.42 o 
  10   1  15     5444.43     5457.08    286.48 o 
  11   1  15      572.34      667.51    251.89 o 
  12   1  15      215.56     -187.52    187.52 o 
  13   1  15      244.05      203.08    180.30 o 
  14   1  15     3130.63     3185.79    299.98 o 
  15   1  15     2524.46     2450.54    202.58 o 
  16   1  15     6103.43     6262.52    280.47 o 
  17   1  15     1378.68     1313.65    244.38 o 
  18   1  15     3361.46     3953.39    261.36 o 
  19   1  15     4031.03     3807.23    347.36 o 
  20   1  15      917.79      918.94    228.20 o 
  21   1  15     2321.69     2399.93    265.10 o 
  22   1  15        0.10      270.22    229.64 o 
  23   1  15     1853.36     1982.12    273.58 o 
  24   1  15      928.10      842.35    251.47 o 
  25   1  15      107.45      171.93    252.87 o 
  26   1  15      569.38      606.79    261.27 o 
  27   1  15       59.65      278.89    266.89 o 
   1   2  15     3509.09     3576.84    172.81 o 
   2   2  15      840.20      807.62    127.24 o 
   3   2  15    13340.91    13741.02    379.11 o 
   4   2  15     4402.61     4555.65    228.05 o 
   5   2  15       95.32      195.97    141.16 o 
   6   2  15    10672.78    10972.46    405.19 o 
   7   2  15     2186.44     2206.40    198.00 o 
   8   2  15      841.68     1022.62    166.37 o 
   9   2  15      804.22      989.23    169.19 o 
  10   2  15     6716.33     7172.17    282.17 o 
  11   2  15     1024.00     1092.26    263.08 o 
  12   2  15      154.54        2.14    148.14 o 
  13   2  15      874.79      816.60    175.05 o 
  14   2  15     2140.64     2087.92    193.69 o 
  15   2  15     1308.23     1364.65    183.54 o 
  16   2  15      888.31      840.98    202.87 o 
  17   2  15     1430.73     1285.26    216.46 o 
  18   2  15      355.24      219.47    202.10 o 
  19   2  15     5794.29     6083.98    357.36 o 
  20   2  15      629.35      892.31    245.57 o 
  21   2  15     6065.04     6413.60    369.29 o 
  22   2  15      889.85     1252.21    267.62 o 
  23   2  15     1001.27      948.27    265.44 o 
  24   2  15        4.61     -172.91    250.93 o 
  25   2  15     1805.21     1872.48    298.07 o 
  26   2  15     1355.37     1721.79    337.64 o 
   1   3  15      376.26      430.80    128.36 o 
   2   3  15     4361.43     4052.01    191.71 o 
   3   3  15      724.76      939.64    136.91 o
[truncated: 43,502 more chars]
